# Supplementary material for: Assessing the utility of experimentally derived upper thermal limits to predict vulnerability of marine macrophytes to future ocean warming
Source: Sci Rep. 2025 Nov 10;15:39320. doi: 10.1038/s41598-025-23074-z (PMC12603181; doi:10.1038/s41598-025-23074-z)
Supplement: Supplementary file 1 — Supplementary Material 1 [file 41598_2025_23074_MOESM1_ESM.xlsx]

## Sheet: Supplementary Table 1
Title: Assessing the utility of experimentally derived upper thermal limits to assess vulnerability of marine macrophytes to future ocean warming
Authors: Kathryn E. Smith, Nathan G. King, Margot Aubin, Tayla Leathers and Dan A. Smale
Sample_number	Numerical from 1 to 365.
Study_number	Numerical from 1 to 63.
Foundation_species_type	Kelp, fucoid or seagrass.
Species	Accepted latin name.
Country	Country of collection.
Site	Site of collection.
Continent	Continent of collection.
Hemisphere	Northern or southern hemisphere.
Latitude	Latitude of collection, if available.
Longitude	Longitude of collection, if available.
Tlimit	Determined upper thermal limit.
Acclimation_temp (°C)	Temperature that plants were acclimated at, if stated.
Acclimation_period	Duration that plants were acclimated for, if stated.
Acclimation	Yes if acclimation temp/duration was stated. No if not stated.
Heating_rate	The rate at which temperatures were increased to reach experimental temperatures, if stated.
Experimental_temperatures	The temperatures experiments were carried out at.
Duration	Experimental duration classified as 'minutes' (<1 hour), 'hours' (1 hour to <24 hours) 'days' (24 hours to <14 days) or 'weeks' (14 days or more).
Experimental_duration	The specified length of each experiment.
Response_variable	The stated response variable examined.
Response	Response variable categorised as 'growth', 'survival', 'photosynthesis' or 'fertility'.
Experimental_timing	Time of year the experiment was carried out at, if stated.
Origin	Cultured or wild collected.
Life_history_stage	Specified as Gametophyte, sporophyte, plant or seedling.
Life2	Specified as adult or juvenile.
Gender	If stated.
Tidal_point	The collection site (intertidal or subtidal), if stated.
Reference	Authors, title, journal, issue, page numbers, year.
Year	Year of publishing.
Decade	Decade of publishing.
Sample_number	Study_number	Foundation_species_type	Species	Country	Site	Continent	Hemisphere	Latitude	Longitude	Tlimit	Acclimation_temp (°C)	Acclimation_period	Acclimation	Heating_rate	Experimental_temperatures	Duration	Experimental_duration	Response_variable	Response	Experimental_timing	Origin	Life_history_stage	Life2	Gender	Tidal_point	Reference	Year	Decade
1	1	Kelp	Saccharina latissima	Germany	Helgoland, Germany	Europe	Northern Hemishere	54.47	7.88	20			No		0, 5, 10, 15, 20, 23	days	1 week	Growth rate	Growth		Cultured	Sporophyte	Adult			Bolton, J.J., Lüning, K. Optimal growth and maximal survival temperatures of Atlantic Laminaria species (Phaeophyta) in culture. Mar. Biol. 66, 89–94 (1982). https://doi.org/10.1007/BF00397259	1982	80's
2	1	Kelp	Saccharina latissima	France	Brest, Brittany, France	Europe	Northern Hemishere	48.36	-4.48	20			No		0, 5, 10, 15, 20, 23	days	1 week	Growth rate	Growth		Cultured	Sporophyte	Adult			Bolton, J.J., Lüning, K. Optimal growth and maximal survival temperatures of Atlantic Laminaria species (Phaeophyta) in culture. Mar. Biol. 66, 89–94 (1982). https://doi.org/10.1007/BF00397259	1982	80's
3	1	Kelp	Saccharina latissima	UK	Isle of Man, UK	Europe	Northern Hemishere	54.08	-4.5	20			No		0, 5, 10, 15, 20, 23	days	1 week	Growth rate	Growth		Cultured	Sporophyte	Adult			Bolton, J.J., Lüning, K. Optimal growth and maximal survival temperatures of Atlantic Laminaria species (Phaeophyta) in culture. Mar. Biol. 66, 89–94 (1982). https://doi.org/10.1007/BF00397259	1982	80's
4	1	Kelp	Saccharina latissima	Norway	Espegrend, Norway	Europe	Northern Hemishere	60.17	5.5	20			No		0, 5, 10, 15, 20, 23	days	1 week	Growth rate	Growth		Cultured	Sporophyte	Adult			Bolton, J.J., Lüning, K. Optimal growth and maximal survival temperatures of Atlantic Laminaria species (Phaeophyta) in culture. Mar. Biol. 66, 89–94 (1982). https://doi.org/10.1007/BF00397259	1982	80's
5	1	Kelp	Saccharina latissima	Germany	Helgoland, Germany	Europe	Northern Hemishere	54.47	7.88	23			No		0, 5, 10, 15, 20, 23	weeks	2 weeks	Survival	Survival		Cutltured - early stage	Gametophyte	Juvenile			Bolton, J.J., Lüning, K. Optimal growth and maximal survival temperatures of Atlantic Laminaria species (Phaeophyta) in culture. Mar. Biol. 66, 89–94 (1982). https://doi.org/10.1007/BF00397259	1982	80's
6	1	Kelp	Saccharina latissima	France	Brest, Brittany, France	Europe	Northern Hemishere	48.36	-4.48	23			No		0, 5, 10, 15, 20, 23	weeks	2 weeks	Survival	Survival		Cutltured - early stage	Gametophyte	Juvenile			Bolton, J.J., Lüning, K. Optimal growth and maximal survival temperatures of Atlantic Laminaria species (Phaeophyta) in culture. Mar. Biol. 66, 89–94 (1982). https://doi.org/10.1007/BF00397259	1982	80's
7	1	Kelp	Saccharina latissima	UK	Isle of Man, UK	Europe	Northern Hemishere	54.08	-4.5	23			No		0, 5, 10, 15, 20, 23	weeks	2 weeks	Survival	Survival		Cutltured - early stage	Gametophyte	Juvenile			Bolton, J.J., Lüning, K. Optimal growth and maximal survival temperatures of Atlantic Laminaria species (Phaeophyta) in culture. Mar. Biol. 66, 89–94 (1982). https://doi.org/10.1007/BF00397259	1982	80's
8	1	Kelp	Saccharina latissima	Norway	Espegrend, Norway	Europe	Northern Hemishere	60.17	5.5	23			No		0, 5, 10, 15, 20, 23	weeks	2 weeks	Survival	Survival		Cutltured - early stage	Gametophyte	Juvenile			Bolton, J.J., Lüning, K. Optimal growth and maximal survival temperatures of Atlantic Laminaria species (Phaeophyta) in culture. Mar. Biol. 66, 89–94 (1982). https://doi.org/10.1007/BF00397259	1982	80's
9	1	Kelp	Saccharina latissima	Canada	Igloolik, North West Territories, Canada	N Amer	Northern Hemishere	69.32	-81.92	20			No		0, 5, 10, 15, 20, 23	days	1 week	Growth rate	Growth		Cutltured	Sporophyte	Adult			Bolton, J.J., Lüning, K. Optimal growth and maximal survival temperatures of Atlantic Laminaria species (Phaeophyta) in culture. Mar. Biol. 66, 89–94 (1982). https://doi.org/10.1007/BF00397259	1982	80's
10	1	Kelp	Saccharina latissima	Canada	Igloolik, North West Territories, Canada	N Amer	Northern Hemishere	69.32	-81.92	23			No		0, 5, 10, 15, 20, 23	weeks	2 weeks	Survival	Survival		Cutltured - early stage	Gametophyte	Juvenile			Bolton, J.J., Lüning, K. Optimal growth and maximal survival temperatures of Atlantic Laminaria species (Phaeophyta) in culture. Mar. Biol. 66, 89–94 (1982). https://doi.org/10.1007/BF00397259	1982	80's
11	1	Kelp	Saccharina latissima	Canada	St Margarets Bay, Nova Scotia, Canada	N Amer	Northern Hemishere	44.07	-63.92	20			No		0, 5, 10, 15, 20, 23	days	1 week	Growth rate	Growth		Cutltured	Sporophyte	Adult			Bolton, J.J., Lüning, K. Optimal growth and maximal survival temperatures of Atlantic Laminaria species (Phaeophyta) in culture. Mar. Biol. 66, 89–94 (1982). https://doi.org/10.1007/BF00397259	1982	80's
12	1	Kelp	Saccharina latissima	Canada	St Margarets Bay, Nova Scotia, Canada	N Amer	Northern Hemishere	44.07	-63.92	23			No		0, 5, 10, 15, 20, 23	weeks	2 weeks	Survival	Survival		Cutltured - early stage	Gametophyte	Juvenile			Bolton, J.J., Lüning, K. Optimal growth and maximal survival temperatures of Atlantic Laminaria species (Phaeophyta) in culture. Mar. Biol. 66, 89–94 (1982). https://doi.org/10.1007/BF00397259	1982	80's
13	1	Kelp	Laminaria solidungula	Canada	Igloolik, North West Territories, Canada	N Amer	Northern Hemishere	69.32	-81.92	18			No		0, 5, 10, 15, 20, 23	weeks	2 weeks	Survival	Survival		Cutltured - early stage	Gametophyte	Juvenile			Bolton, J.J., Lüning, K. Optimal growth and maximal survival temperatures of Atlantic Laminaria species (Phaeophyta) in culture. Mar. Biol. 66, 89–94 (1982). https://doi.org/10.1007/BF00397259	1982	80's
14	1	Kelp	Laminaria digitata	Germany	Helgoland, Germany	Europe	Northern Hemishere	54.47	7.88	20			No		0, 5, 10, 15, 20, 23	days	1 week	Growth rate	Growth		Cutltured	Sporophyte	Adult			Bolton, J.J., Lüning, K. Optimal growth and maximal survival temperatures of Atlantic Laminaria species (Phaeophyta) in culture. Mar. Biol. 66, 89–94 (1982). https://doi.org/10.1007/BF00397259	1982	80's
15	1	Kelp	Laminaria digitata	Germany	Helgoland, Germany	Europe	Northern Hemishere	54.47	7.88	22			No		0, 5, 10, 15, 20, 23	weeks	2 weeks	Survival	Survival		Cutltured - early stage	Gametophyte	Juvenile	Female		Bolton, J.J., Lüning, K. Optimal growth and maximal survival temperatures of Atlantic Laminaria species (Phaeophyta) in culture. Mar. Biol. 66, 89–94 (1982). https://doi.org/10.1007/BF00397259	1982	80's
16	1	Kelp	Laminaria digitata	Canada	St Margarets Bay, Nova Scotia, Canada	N Amer	Northern Hemishere	44.07	-63.92	20			No		0, 5, 10, 15, 20, 23	days	1 week	Growth rate	Growth		Cutltured	Sporophyte	Adult			Bolton, J.J., Lüning, K. Optimal growth and maximal survival temperatures of Atlantic Laminaria species (Phaeophyta) in culture. Mar. Biol. 66, 89–94 (1982). https://doi.org/10.1007/BF00397259	1982	80's
17	1	Kelp	Laminaria digitata	Canada	St Margarets Bay, Nova Scotia, Canada	N Amer	Northern Hemishere	44.07	-63.92	23			No		0, 5, 10, 15, 20, 23	weeks	2 weeks	Survival	Survival		Cutltured - early stage	Gametophyte	Juvenile	Male		Bolton, J.J., Lüning, K. Optimal growth and maximal survival temperatures of Atlantic Laminaria species (Phaeophyta) in culture. Mar. Biol. 66, 89–94 (1982). https://doi.org/10.1007/BF00397259	1982	80's
18	1	Kelp	Laminaria hyperborea	Germany	Helgoland, Germany	Europe	Northern Hemishere	54.47	7.88	20			No		0, 5, 10, 15, 20, 23	days	1 week	Growth rate	Growth		Cutltured	Sporophyte	Adult			Bolton, J.J., Lüning, K. Optimal growth and maximal survival temperatures of Atlantic Laminaria species (Phaeophyta) in culture. Mar. Biol. 66, 89–94 (1982). https://doi.org/10.1007/BF00397259	1982	80's
19	1	Kelp	Laminaria hyperborea	Germany	Helgoland, Germany	Europe	Northern Hemishere	54.47	7.88	21			No		0, 5, 10, 15, 20, 23	weeks	2 weeks	Survival	Survival		Cutltured - early stage	Gametophyte	Juvenile			Bolton, J.J., Lüning, K. Optimal growth and maximal survival temperatures of Atlantic Laminaria species (Phaeophyta) in culture. Mar. Biol. 66, 89–94 (1982). https://doi.org/10.1007/BF00397259	1982	80's
20	2	Kelp	Saccharina latissima	Germany	Helgoland, North Sea	Europe	Northern Hemishere	54.18	7.89	18			No		18, 20, 23, 25, 28, 30, 33, 35	days	1 week at each temperature	Photosynthesis	Photosynthesis	Spring	Wild -mature stage	Gametophyte	Juvenile			Lüning, K. Temperature tolerance and biogeography of seaweeds: The marine algal flora of Helgoland (North Sea) as an example. Helgolander Meeresunters 38, 305–317 (1984). https://doi.org/10.1007/BF01997486	1984	80's
21	2	Kelp	Saccharina latissima	Germany	Helgoland, North Sea	Europe	Northern Hemishere	54.18	7.89	20			No		18, 20, 23, 25, 28, 30, 33, 35	days	1 week at each temperature	Photosynthesis	Photosynthesis	Summer	Wild -mature stage	Gametophyte	Juvenile			Lüning, K. Temperature tolerance and biogeography of seaweeds: The marine algal flora of Helgoland (North Sea) as an example. Helgolander Meeresunters 38, 305–317 (1984). https://doi.org/10.1007/BF01997486	1984	80's
22	2	Kelp	Saccharina latissima	Germany	Helgoland, North Sea	Europe	Northern Hemishere	54.18	7.89	20			No		18, 20, 23, 25, 28, 30, 33, 35	days	1 week at each temperature	Photosynthesis	Photosynthesis	Autumn	Wild -mature stage	Gametophyte	Juvenile			Lüning, K. Temperature tolerance and biogeography of seaweeds: The marine algal flora of Helgoland (North Sea) as an example. Helgolander Meeresunters 38, 305–317 (1984). https://doi.org/10.1007/BF01997486	1984	80's
23	2	Kelp	Laminaria digitata	Germany	Helgoland, North Sea	Europe	Northern Hemishere	54.18	7.89	18			No		18, 20, 23, 25, 28, 30, 33, 35	days	1 week at each temperature	Photosynthesis	Photosynthesis	Winter	Wild -mature stage	Gametophyte	Juvenile			Lüning, K. Temperature tolerance and biogeography of seaweeds: The marine algal flora of Helgoland (North Sea) as an example. Helgolander Meeresunters 38, 305–317 (1984). https://doi.org/10.1007/BF01997486	1984	80's
24	2	Kelp	Laminaria digitata	Germany	Helgoland, North Sea	Europe	Northern Hemishere	54.18	7.89	20			No		18, 20, 23, 25, 28, 30, 33, 35	days	1 week at each temperature	Photosynthesis	Photosynthesis	Spring	Wild -mature stage, old thallus	Gametophyte	Juvenile			Lüning, K. Temperature tolerance and biogeography of seaweeds: The marine algal flora of Helgoland (North Sea) as an example. Helgolander Meeresunters 38, 305–317 (1984). https://doi.org/10.1007/BF01997486	1984	80's
25	2	Kelp	Laminaria digitata	Germany	Helgoland, North Sea	Europe	Northern Hemishere	54.18	7.89	20			No		18, 20, 23, 25, 28, 30, 33, 35	days	1 week at each temperature	Photosynthesis	Photosynthesis	Spring	Wild -mature stage, young thallus	Gametophyte	Juvenile			Lüning, K. Temperature tolerance and biogeography of seaweeds: The marine algal flora of Helgoland (North Sea) as an example. Helgolander Meeresunters 38, 305–317 (1984). https://doi.org/10.1007/BF01997486	1984	80's
26	2	Kelp	Laminaria digitata	Germany	Helgoland, North Sea	Europe	Northern Hemishere	54.18	7.89	20			No		18, 20, 23, 25, 28, 30, 33, 35	days	1 week at each temperature	Photosynthesis	Photosynthesis	Summer	Wild -mature stage	Gametophyte	Juvenile			Lüning, K. Temperature tolerance and biogeography of seaweeds: The marine algal flora of Helgoland (North Sea) as an example. Helgolander Meeresunters 38, 305–317 (1984). https://doi.org/10.1007/BF01997486	1984	80's
27	2	Kelp	Laminaria digitata	Germany	Helgoland, North Sea	Europe	Northern Hemishere	54.18	7.89	20			No		18, 20, 23, 25, 28, 30, 33, 35	days	1 week at each temperature	Photosynthesis	Photosynthesis	Autumn	Wild -mature stage	Gametophyte	Juvenile			Lüning, K. Temperature tolerance and biogeography of seaweeds: The marine algal flora of Helgoland (North Sea) as an example. Helgolander Meeresunters 38, 305–317 (1984). https://doi.org/10.1007/BF01997486	1984	80's
28	2	Fucoid	Ascophyllum nodosum	Germany	Helgoland, North Sea	Europe	Northern Hemishere	54.18	7.89	25			No		18, 20, 23, 25, 28, 30, 33, 35	days	1 week at each temperature	Photosynthesis	Photosynthesis	Winter	Wild -mature stage	Gametophyte	Juvenile			Lüning, K. Temperature tolerance and biogeography of seaweeds: The marine algal flora of Helgoland (North Sea) as an example. Helgolander Meeresunters 38, 305–317 (1984). https://doi.org/10.1007/BF01997486	1984	80's
29	2	Fucoid	Ascophyllum nodosum	Germany	Helgoland, North Sea	Europe	Northern Hemishere	54.18	7.89	25			No		18, 20, 23, 25, 28, 30, 33, 35	days	1 week at each temperature	Photosynthesis	Photosynthesis	Spring	Wild -mature stage	Gametophyte	Juvenile			Lüning, K. Temperature tolerance and biogeography of seaweeds: The marine algal flora of Helgoland (North Sea) as an example. Helgolander Meeresunters 38, 305–317 (1984). https://doi.org/10.1007/BF01997486	1984	80's
30	2	Fucoid	Ascophyllum nodosum	Germany	Helgoland, North Sea	Europe	Northern Hemishere	54.18	7.89	28			No		18, 20, 23, 25, 28, 30, 33, 35	days	1 week at each temperature	Photosynthesis	Photosynthesis	Summer	Wild -mature stage	Gametophyte	Juvenile			Lüning, K. Temperature tolerance and biogeography of seaweeds: The marine algal flora of Helgoland (North Sea) as an example. Helgolander Meeresunters 38, 305–317 (1984). https://doi.org/10.1007/BF01997486	1984	80's
31	2	Fucoid	Ascophyllum nodosum	Germany	Helgoland, North Sea	Europe	Northern Hemishere	54.18	7.89	28			No		18, 20, 23, 25, 28, 30, 33, 35	days	1 week at each temperature	Photosynthesis	Photosynthesis	Autumn	Wild -mature stage	Gametophyte	Juvenile			Lüning, K. Temperature tolerance and biogeography of seaweeds: The marine algal flora of Helgoland (North Sea) as an example. Helgolander Meeresunters 38, 305–317 (1984). https://doi.org/10.1007/BF01997486	1984	80's
32	2	Fucoid	Fucus vesiculosus	Germany	Helgoland, North Sea	Europe	Northern Hemishere	54.18	7.89	28			No		18, 20, 23, 25, 28, 30, 33, 35	days	1 week at each temperature	Photosynthesis	Photosynthesis	Winter	Wild -mature stage	Gametophyte	Juvenile			Lüning, K. Temperature tolerance and biogeography of seaweeds: The marine algal flora of Helgoland (North Sea) as an example. Helgolander Meeresunters 38, 305–317 (1984). https://doi.org/10.1007/BF01997486	1984	80's
33	2	Fucoid	Fucus vesiculosus	Germany	Helgoland, North Sea	Europe	Northern Hemishere	54.18	7.89	28			No		18, 20, 23, 25, 28, 30, 33, 35	days	1 week at each temperature	Photosynthesis	Photosynthesis	Spring	Wild -mature stage	Gametophyte	Juvenile			Lüning, K. Temperature tolerance and biogeography of seaweeds: The marine algal flora of Helgoland (North Sea) as an example. Helgolander Meeresunters 38, 305–317 (1984). https://doi.org/10.1007/BF01997486	1984	80's
34	2	Fucoid	Fucus vesiculosus	Germany	Helgoland, North Sea	Europe	Northern Hemishere	54.18	7.89	28			No		18, 20, 23, 25, 28, 30, 33, 35	days	1 week at each temperature	Photosynthesis	Photosynthesis	Summer	Wild -mature stage	Gametophyte	Juvenile			Lüning, K. Temperature tolerance and biogeography of seaweeds: The marine algal flora of Helgoland (North Sea) as an example. Helgolander Meeresunters 38, 305–317 (1984). https://doi.org/10.1007/BF01997486	1984	80's
35	2	Fucoid	Fucus vesiculosus	Germany	Helgoland, North Sea	Europe	Northern Hemishere	54.18	7.89	28			No		18, 20, 23, 25, 28, 30, 33, 35	days	1 week at each temperature	Photosynthesis	Photosynthesis	Autumn	Wild -mature stage	Gametophyte	Juvenile			Lüning, K. Temperature tolerance and biogeography of seaweeds: The marine algal flora of Helgoland (North Sea) as an example. Helgolander Meeresunters 38, 305–317 (1984). https://doi.org/10.1007/BF01997486	1984	80's
36	2	Fucoid	Fucus spiralis	Germany	Helgoland, North Sea	Europe	Northern Hemishere	54.18	7.89	28			No		18, 20, 23, 25, 28, 30, 33, 35	days	1 week at each temperature	Photosynthesis	Photosynthesis	Winter	Wild -mature stage	Gametophyte	Juvenile			Lüning, K. Temperature tolerance and biogeography of seaweeds: The marine algal flora of Helgoland (North Sea) as an example. Helgolander Meeresunters 38, 305–317 (1984). https://doi.org/10.1007/BF01997486	1984	80's
37	2	Fucoid	Fucus spiralis	Germany	Helgoland, North Sea	Europe	Northern Hemishere	54.18	7.89	28			No		18, 20, 23, 25, 28, 30, 33, 35	days	1 week at each temperature	Photosynthesis	Photosynthesis	Spring	Wild -mature stage	Gametophyte	Juvenile			Lüning, K. Temperature tolerance and biogeography of seaweeds: The marine algal flora of Helgoland (North Sea) as an example. Helgolander Meeresunters 38, 305–317 (1984). https://doi.org/10.1007/BF01997486	1984	80's
38	2	Fucoid	Fucus spiralis	Germany	Helgoland, North Sea	Europe	Northern Hemishere	54.18	7.89	28			No		18, 20, 23, 25, 28, 30, 33, 35	days	1 week at each temperature	Photosynthesis	Photosynthesis	Summer	Wild -mature stage	Gametophyte	Juvenile			Lüning, K. Temperature tolerance and biogeography of seaweeds: The marine algal flora of Helgoland (North Sea) as an example. Helgolander Meeresunters 38, 305–317 (1984). https://doi.org/10.1007/BF01997486	1984	80's
39	2	Fucoid	Fucus spiralis	Germany	Helgoland, North Sea	Europe	Northern Hemishere	54.18	7.89	28			No		18, 20, 23, 25, 28, 30, 33, 35	days	1 week at each temperature	Photosynthesis	Photosynthesis	Autumn	Wild -mature stage	Gametophyte	Juvenile			Lüning, K. Temperature tolerance and biogeography of seaweeds: The marine algal flora of Helgoland (North Sea) as an example. Helgolander Meeresunters 38, 305–317 (1984). https://doi.org/10.1007/BF01997486	1984	80's
40	2	Fucoid	Fucus serratus	Germany	Helgoland, North Sea	Europe	Northern Hemishere	54.18	7.89	25			No		18, 20, 23, 25, 28, 30, 33, 35	days	1 week at each temperature	Photosynthesis	Photosynthesis	Summer	Wild -mature stage	Gametophyte	Juvenile			Lüning, K. Temperature tolerance and biogeography of seaweeds: The marine algal flora of Helgoland (North Sea) as an example. Helgolander Meeresunters 38, 305–317 (1984). https://doi.org/10.1007/BF01997486	1984	80's
41	2	Fucoid	Fucus serratus	Germany	Helgoland, North Sea	Europe	Northern Hemishere	54.18	7.89	25			No		18, 20, 23, 25, 28, 30, 33, 35	days	1 week at each temperature	Photosynthesis	Photosynthesis	Autumn	Wild -mature stage	Gametophyte	Juvenile			Lüning, K. Temperature tolerance and biogeography of seaweeds: The marine algal flora of Helgoland (North Sea) as an example. Helgolander Meeresunters 38, 305–317 (1984). https://doi.org/10.1007/BF01997486	1984	80's
42	2	Kelp	Laminaria hyperborea	Germany	Helgoland, North Sea	Europe	Northern Hemishere	54.18	7.89	18			No		18, 20, 23, 25, 28, 30, 33, 35	days	1 week at each temperature	Photosynthesis	Photosynthesis	Winter	Wild -mature stage, old thallus	Gametophyte	Juvenile			Lüning, K. Temperature tolerance and biogeography of seaweeds: The marine algal flora of Helgoland (North Sea) as an example. Helgolander Meeresunters 38, 305–317 (1984). https://doi.org/10.1007/BF01997486	1984	80's
43	2	Kelp	Laminaria hyperborea	Germany	Helgoland, North Sea	Europe	Northern Hemishere	54.18	7.89	15			No		18, 20, 23, 25, 28, 30, 33, 35	days	1 week at each temperature	Photosynthesis	Photosynthesis	Winter	Wild -mature stage, young thallus	Gametophyte	Juvenile			Lüning, K. Temperature tolerance and biogeography of seaweeds: The marine algal flora of Helgoland (North Sea) as an example. Helgolander Meeresunters 38, 305–317 (1984). https://doi.org/10.1007/BF01997486	1984	80's
44	2	Kelp	Laminaria hyperborea	Germany	Helgoland, North Sea	Europe	Northern Hemishere	54.18	7.89	20			No		18, 20, 23, 25, 28, 30, 33, 35	days	1 week at each temperature	Photosynthesis	Photosynthesis	Spring	Wild -mature stage, old thallus	Gametophyte	Juvenile			Lüning, K. Temperature tolerance and biogeography of seaweeds: The marine algal flora of Helgoland (North Sea) as an example. Helgolander Meeresunters 38, 305–317 (1984). https://doi.org/10.1007/BF01997486	1984	80's
45	2	Kelp	Laminaria hyperborea	Germany	Helgoland, North Sea	Europe	Northern Hemishere	54.18	7.89	18			No		18, 20, 23, 25, 28, 30, 33, 35	days	1 week at each temperature	Photosynthesis	Photosynthesis	Spring	Wild -mature stage, young thallus	Gametophyte	Juvenile			Lüning, K. Temperature tolerance and biogeography of seaweeds: The marine algal flora of Helgoland (North Sea) as an example. Helgolander Meeresunters 38, 305–317 (1984). https://doi.org/10.1007/BF01997486	1984	80's
46	2	Kelp	Laminaria hyperborea	Germany	Helgoland, North Sea	Europe	Northern Hemishere	54.18	7.89	20			No		18, 20, 23, 25, 28, 30, 33, 35	days	1 week at each temperature	Photosynthesis	Photosynthesis	Summer	Wild -mature stage, old thallus	Gametophyte	Juvenile			Lüning, K. Temperature tolerance and biogeography of seaweeds: The marine algal flora of Helgoland (North Sea) as an example. Helgolander Meeresunters 38, 305–317 (1984). https://doi.org/10.1007/BF01997486	1984	80's
47	2	Kelp	Laminaria hyperborea	Germany	Helgoland, North Sea	Europe	Northern Hemishere	54.18	7.89	20			No		18, 20, 23, 25, 28, 30, 33, 35	days	1 week at each temperature	Photosynthesis	Photosynthesis	Summer	Wild -mature stage, young thallus	Gametophyte	Juvenile			Lüning, K. Temperature tolerance and biogeography of seaweeds: The marine algal flora of Helgoland (North Sea) as an example. Helgolander Meeresunters 38, 305–317 (1984). https://doi.org/10.1007/BF01997486	1984	80's
48	2	Kelp	Laminaria hyperborea	Germany	Helgoland, North Sea	Europe	Northern Hemishere	54.18	7.89	20			No		18, 20, 23, 25, 28, 30, 33, 35	days	1 week at each temperature	Photosynthesis	Photosynthesis	Autumn	Wild -mature stage	Gametophyte	Juvenile			Lüning, K. Temperature tolerance and biogeography of seaweeds: The marine algal flora of Helgoland (North Sea) as an example. Helgolander Meeresunters 38, 305–317 (1984). https://doi.org/10.1007/BF01997486	1984	80's
49	2	Fucoid	Halidrys siliquosa	Germany	Helgoland, North Sea	Europe	Northern Hemishere	54.18	7.89	25			No		18, 20, 23, 25, 28, 30, 33, 35	days	1 week at each temperature	Photosynthesis	Photosynthesis	Summer	Wild -mature stage	Gametophyte	Juvenile			Lüning, K. Temperature tolerance and biogeography of seaweeds: The marine algal flora of Helgoland (North Sea) as an example. Helgolander Meeresunters 38, 305–317 (1984). https://doi.org/10.1007/BF01997486	1984	80's
50	3	Kelp	Ecklonia radiata	New zealand	Goat Island Bay	Aust	Southern Hemisphere	-36.27	174.8	25			No		8, 10, 24, 26	weeks	4-5 weeks	Growth rate	Growth		Cutltured - mature stage	Gametophyte	Juvenile			Novaczek, I. Response of Gametophyte of Ecklonia radiata (Kelp) to temperature in saturating light. Marine Biology 82, 241–245 (1984). https://doi.org/10.1007/BF00392405	1984	80's
51	3	Kelp	Ecklonia radiata	New zealand	Houghton Bay	Aust	Southern Hemisphere	-41.33	170.8	24			No		8, 10, 24, 26	weeks	4-5 weeks	Growth rate	Growth		Cutltured - mature stage	Gametophyte	Juvenile			Novaczek, I. Response of Gametophyte of Ecklonia radiata (Kelp) to temperature in saturating light. Marine Biology 82, 241–245 (1984). https://doi.org/10.1007/BF00392405	1984	80's
52	4	Kelp	Ecklonia maxima	South Africa	Kommetjie	Africa	Southern Hemisphere	-34.13	18.32	22.5			No		3, 5, 10, 12.5, 15, 17.5, 20, 22.5, 25, 28	weeks	3-4 weeks	Growth rate	Growth		cultured - early stage	Gametophyte	Juvenile			Bolton, J.J., Levitt, G.J. Light and temperature requirements for growth and reproduction in Gametophyte of Ecklonia maxima (Alariaceae: Kelp). Mar. Biol. 87, 131–135 (1985). https://doi.org/10.1007/BF00539420	1985	80's
53	4	Kelp	Ecklonia maxima	South Africa	Bakoven	Africa	Southern Hemisphere	-33.97	18.37	22.5			No		3, 5, 10, 12.5, 15, 17.5,20,22.5,25,28	weeks	3-4 weeks	Growth rate	Growth		cultured- early stage	Gametophyte	Juvenile			Bolton, J.J., Levitt, G.J. Light and temperature requirements for growth and reproduction in Gametophyte of Ecklonia maxima (Alariaceae: Kelp). Mar. Biol. 87, 131–135 (1985). https://doi.org/10.1007/BF00539420	1985	80's
54	4	Kelp	Ecklonia maxima	South Africa	Kommetjie	Africa	Southern Hemisphere	-34.13	18.32	22.5			No		3, 5, 10, 12.5, 15, 17.5, 20, 22.5, 25, 28	weeks	3-4 weeks	Egg production	Fertility		cultured - early stage	Gametophyte	Juvenile			Bolton, J.J., Levitt, G.J. Light and temperature requirements for growth and reproduction in Gametophyte of Ecklonia maxima (Alariaceae: Kelp). Mar. Biol. 87, 131–135 (1985). https://doi.org/10.1007/BF00539420	1985	80's
55	4	Kelp	Ecklonia maxima	South Africa	Bakoven	Africa	Southern Hemisphere	-33.97	18.37	22.5			No		3, 5, 10, 12.5, 15, 17.5,20,22.5,25,28	weeks	3-4 weeks	Egg production	Fertility		cultured- early stage	Gametophyte	Juvenile			Bolton, J.J., Levitt, G.J. Light and temperature requirements for growth and reproduction in Gametophyte of Ecklonia maxima (Alariaceae: Kelp). Mar. Biol. 87, 131–135 (1985). https://doi.org/10.1007/BF00539420	1985	80's
56	5	Kelp	Macrocystis pyrifera	USA	San Onofre kelp forest	N Amer	Northern Hemishere	33.18	-117.39	20			No		11, 12, 13, 14, 15, 16, 17, 18, 19, 20	weeks	42 days	Sporophyte production	Fertility	Winter - Spring	Cultured - early stage	Gametophyte	Juvenile			Deysher, L.E., Dean, T.A. Interactive effects of light and temperature on sporophyte production in the giant kelp Macrocystis pyrifera . Marine Biology 93, 17–20 (1986). https://doi.org/10.1007/BF00428650	1986	80's
57	6	Kelp	Ecklonia maxima	South Africa	Kommetjie	Africa	Southern Hemisphere	-34.13	18.32	25			No		4, 8, 12, 15, 19, 22, 26, 30	weeks	2 weeks	Growth rate	Growth	Spring	Cultured - early stage	Sporophyte	Adult			Bolton, J.J., Anderson, R.J. Temperature tolerances of two southern African Ecklonia species (Alariaceae: Kelp) and of hybrids between them. Mar. Biol. 96, 293–297 (1987). https://doi.org/10.1007/BF00427029	1987	80's
58	7	Kelp	Saccharina latissima	US	Long Island Sound, at Crane Neck Point, New York	N Amer	Northern Hemishere	40.97	-73.15	20			No		8, 15, 18, 20, 24	weeks	6 weeks	Growth rate	Growth	Summer	Wild -mature stage	Sporophyte	Adult		Subtidal	Gerard, V.A., Du Bois, K.R. Temperature ecotypes near the southern boundary of the kelp Laminaria saccharina . Marine Biology 97, 575–580 (1988). https://doi.org/10.1007/BF00391054	1988	80's
59	7	Kelp	Saccharina latissima	US	Cape Neddick, Maine	N Amer	Northern Hemishere	43.17	-70.6	18			No		8, 15, 18, 20, 24	weeks	6 weeks	Growth rate	Growth	Summer	Wild -mature stage	Sporophyte	Adult		Subtidal	Gerard, V.A., Du Bois, K.R. Temperature ecotypes near the southern boundary of the kelp Laminaria saccharina . Marine Biology 97, 575–580 (1988). https://doi.org/10.1007/BF00391054	1988	80's
60	8	Kelp	Alaria marginata	US Canada	Friday Habour Laboratories, San Juan Island, Washington	N Amer	Northern Hemishere	48.54	-123.02	18			No		(-1.5), 0, 10, 13, 15, 18, 20, 23, 25, 28, 30	days	1 week	Photosynthesis	Photosynthesis	Summer	Wild - mature stage	Sporophyte	Adult			Lüning, K. & Freshwater, W. Temperature tolerance of northeast pacific marine algae. Journal of Phycology 24, 310-315 (1988).	1988	80's
61	8	Kelp	Cymathaere triplicata	US Canada	Friday Habour Laboratories, San Juan Island, Washington	N Amer	Northern Hemishere	48.54	-123.02	15			No		(-1.5), 0, 10, 13, 15, 18, 20, 23, 25, 28, 30	days	1 week	Photosynthesis	Photosynthesis	Summer	Wild - mature stage	Sporophyte	Adult			Lüning, K. & Freshwater, W. Temperature tolerance of northeast pacific marine algae. Journal of Phycology 24, 310-315 (1988).	1988	80's
62	8	Kelp	Egregia menziesii	US Canada	Friday Habour Laboratories, San Juan Island, Washington	N Amer	Northern Hemishere	48.54	-123.02	18			No		(-1.5), 0, 10, 13, 15, 18, 20, 23, 25, 28, 30	days	1 week	Photosynthesis	Photosynthesis	Summer	Wild - mature stage	Sporophyte	Adult			Lüning, K. & Freshwater, W. Temperature tolerance of northeast pacific marine algae. Journal of Phycology 24, 310-315 (1988).	1988	80's
63	8	Fucoid	Fucus gardneri	US Canada	Friday Habour Laboratories, San Juan Island, Washington	N Amer	Northern Hemishere	48.54	-123.02	23			No		(-1.5), 0, 10, 13, 15, 18, 20, 23, 25, 28, 30	days	1 week	Photosynthesis	Photosynthesis	Summer	Wild - mature stage	Sporophyte	Adult			Lüning, K. & Freshwater, W. Temperature tolerance of northeast pacific marine algae. Journal of Phycology 24, 310-315 (1988).	1988	80's
64	8	Kelp	Laminaria sinclairii	US Canada	Friday Habour Laboratories, San Juan Island, Washington	N Amer	Northern Hemishere	48.54	-123.02	20			No		(-1.5), 0, 10, 13, 15, 18, 20, 23, 25, 28, 30	days	1 week	Photosynthesis	Photosynthesis	Summer	Wild - mature stage	Sporophyte	Adult			Lüning, K. & Freshwater, W. Temperature tolerance of northeast pacific marine algae. Journal of Phycology 24, 310-315 (1988).	1988	80's
65	8	Kelp	Macrocystis pyrifera	US Canada	Friday Habour Laboratories, San Juan Island, Washington	N Amer	Northern Hemishere	48.54	-123.02	23			No		(-1.5), 0, 10, 13, 15, 18, 20, 23, 25, 28, 30	days	1 week	Photosynthesis	Photosynthesis	Summer	Wild - mature stage	Sporophyte	Adult			Lüning, K. & Freshwater, W. Temperature tolerance of northeast pacific marine algae. Journal of Phycology 24, 310-315 (1988).	1988	80's
66	8	Kelp	Nereocystis luetkeana	US Canada	Friday Habour Laboratories, San Juan Island, Washington	N Amer	Northern Hemishere	48.54	-123.02	18			No		(-1.5), 0, 10, 13, 15, 18, 20, 23, 25, 28, 30	days	1 week	Photosynthesis	Photosynthesis	Summer	Wild - mature stage	Sporophyte	Adult			Lüning, K. & Freshwater, W. Temperature tolerance of northeast pacific marine algae. Journal of Phycology 24, 310-315 (1988).	1988	80's
67	8	Kelp	Pleurophycus gardneri	US Canada	Friday Habour Laboratories, San Juan Island, Washington	N Amer	Northern Hemishere	48.54	-123.02	15			No		(-1.5), 0, 10, 13, 15, 18, 20, 23, 25, 28, 30	days	1 week	Photosynthesis	Photosynthesis	Summer	Wild - mature stage	Sporophyte	Adult			Lüning, K. & Freshwater, W. Temperature tolerance of northeast pacific marine algae. Journal of Phycology 24, 310-315 (1988).	1988	80's
68	8	Kelp	Postelsia palmaeformis	US Canada	Friday Habour Laboratories, San Juan Island, Washington	N Amer	Northern Hemishere	48.54	-123.02	15			No		(-1.5), 0, 10, 13, 15, 18, 20, 23, 25, 28, 30	days	1 week	Photosynthesis	Photosynthesis	Summer	Wild - mature stage	Sporophyte	Adult			Lüning, K. & Freshwater, W. Temperature tolerance of northeast pacific marine algae. Journal of Phycology 24, 310-315 (1988).	1988	80's
69	8	Kelp	Pterygophora californica	US Canada	Friday Habour Laboratories, San Juan Island, Washington	N Amer	Northern Hemishere	48.54	-123.02	18			No		(-1.5), 0, 10, 13, 15, 18, 20, 23, 25, 28, 30	days	1 week	Photosynthesis	Photosynthesis	Summer	Wild - mature stage	Sporophyte	Adult			Lüning, K. & Freshwater, W. Temperature tolerance of northeast pacific marine algae. Journal of Phycology 24, 310-315 (1988).	1988	80's
70	8	Kelp	Saccharina latissima	US Canada	Friday Habour Laboratories, San Juan Island, Washington	N Amer	Northern Hemishere	48.54	-123.02	18			No		(-1.5), 0, 10, 13, 15, 18, 20, 23, 25, 28, 30	days	1 week	Photosynthesis	Photosynthesis	Summer	Wild - mature stage	Sporophyte	Adult			Lüning, K. & Freshwater, W. Temperature tolerance of northeast pacific marine algae. Journal of Phycology 24, 310-315 (1988).	1988	80's
71	8	Kelp	Laminaria setchellii	US Canada	Friday Habour Laboratories, San Juan Island, Washington	N Amer	Northern Hemishere	48.54	-123.02	18			No		(-1.5), 0, 10, 13, 15, 18, 20, 23, 25, 28, 30	days	1 week	Photosynthesis	Photosynthesis	Summer	Wild - mature stage	Sporophyte	Adult			Lüning, K. & Freshwater, W. Temperature tolerance of northeast pacific marine algae. Journal of Phycology 24, 310-315 (1988).	1988	80's
72	8	Kelp	Hedophyllum sessile	US Canada	Friday Habour Laboratories, San Juan Island, Washington	N Amer	Northern Hemishere	48.54	-123.02	15			No		(-1.5), 0, 10, 13, 15, 18, 20, 23, 25, 28, 30	days	1 week	Photosynthesis	Photosynthesis	Summer	Wild - mature stage	Sporophyte	Adult			Lüning, K. & Freshwater, W. Temperature tolerance of northeast pacific marine algae. Journal of Phycology 24, 310-315 (1988).	1988	80's
73	8	Fucoid	Sargassum muticum	US Canada	Friday Habour Laboratories, San Juan Island, Washington	N Amer	Northern Hemishere	48.54	-123.02	28			No		(-1.5), 0, 10, 13, 15, 18, 20, 23, 25, 28, 30	days	1 week	Photosynthesis	Photosynthesis	Summer	Wild - mature stage	Sporophyte	Adult			Lüning, K. & Freshwater, W. Temperature tolerance of northeast pacific marine algae. Journal of Phycology 24, 310-315 (1988).	1988	80's
74	8	Kelp	Neoagarum fimbriatum	US Canada	Friday Habour Laboratories, San Juan Island, Washington	N Amer	Northern Hemishere	48.54	-123.02	20			No		(-1.5), 0, 10, 13, 15, 18, 20, 23, 25, 28, 30	days	1 week	Photosynthesis	Photosynthesis	Summer	Wild - mature stage	Sporophyte	Adult			Lüning, K. & Freshwater, W. Temperature tolerance of northeast pacific marine algae. Journal of Phycology 24, 310-315 (1988).	1988	80's
75	8	Kelp	Costaria costata	US Canada	Friday Habour Laboratories, San Juan Island, Washington	N Amer	Northern Hemishere	48.54	-123.02	20			No		(-1.5), 0, 10, 13, 15, 18, 20, 23, 25, 28, 30	days	1 week	Photosynthesis	Photosynthesis	Summer	Wild - mature stage	Sporophyte	Adult			Lüning, K. & Freshwater, W. Temperature tolerance of northeast pacific marine algae. Journal of Phycology 24, 310-315 (1988).	1988	80's
76	8	Fucoid	Fucus spiralis	US Canada	Friday Habour Laboratories, San Juan Island, Washington	N Amer	Northern Hemishere	48.54	-123.02	25			No		(-1.5), 0, 10, 13, 15, 18, 20, 23, 25, 28, 30	days	1 week	Photosynthesis	Photosynthesis	Summer	Wild - mature stage	Sporophyte	Adult			Lüning, K. & Freshwater, W. Temperature tolerance of northeast pacific marine algae. Journal of Phycology 24, 310-315 (1988).	1988	80's
77	9	Kelp	Lessonia nigrescens	Chile	Mehuin, Valdivia	S Amer	Southern Hemisphere	-39.43	-73.25	24.4	20	4 weeks	Yes	days	temperature increased by 1C	weeks	2 weeks	Survival	Survival	Autumn	Culture-early stage	Gametophyte	Juvenile	Female		Peters, A.F., Breeman, A.M. Temperature tolerance and latitudinal range of brown algae from temperate Pacific South America. Marine Biology 115, 143–150 (1993). https://doi.org/10.1007/BF00349396	1993	90's
78	9	Kelp	Lessonia nigrescens	Chile	Mehuin, Valdivia	S Amer	Southern Hemisphere	-39.43	-73.25	24.6	20	4 weeks	Yes	days	temperature increased by 1C	weeks	2 weeks	Survival	Survival	Autumn	Culture-early stage	Gametophyte	Juvenile	Male		Peters, A.F., Breeman, A.M. Temperature tolerance and latitudinal range of brown algae from temperate Pacific South America. Marine Biology 115, 143–150 (1993). https://doi.org/10.1007/BF00349396	1993	90's
79	9	Kelp	Lessonia trabeculata	Peru	San Juan (Peru)	S Amer	Southern Hemisphere	-15.37	-75.12	25.7	20	4 weeks	Yes	days	temperature increased by 1C	weeks	2 weeks	Survival	Survival	Spring	Culture-early stage	Gametophyte	Juvenile	Female		Peters, A.F., Breeman, A.M. Temperature tolerance and latitudinal range of brown algae from temperate Pacific South America. Marine Biology 115, 143–150 (1993). https://doi.org/10.1007/BF00349396	1993	90's
80	9	Kelp	Lessonia trabeculata	Peru	San Juan (Peru)	S Amer	Southern Hemisphere	-15.37	-75.12	26.5	20	4 weeks	Yes	days	temperature increased by 1C	weeks	2 weeks	Survival	Survival	Spring	Culture-early stage	Gametophyte	Juvenile	Male		Peters, A.F., Breeman, A.M. Temperature tolerance and latitudinal range of brown algae from temperate Pacific South America. Marine Biology 115, 143–150 (1993). https://doi.org/10.1007/BF00349396	1993	90's
81	9	Kelp	Lessonia flavicans	Argentina	Moat, Canal Beagle (Argentina)	S Amer	Southern Hemisphere	-55.93	-66.93	21.4	20	4 weeks	Yes	days	temperature increased by 1C	weeks	2 weeks	Survival	Survival	Summer	Culture-early stage	Gametophyte	Juvenile	Female		Peters, A.F., Breeman, A.M. Temperature tolerance and latitudinal range of brown algae from temperate Pacific South America. Marine Biology 115, 143–150 (1993). https://doi.org/10.1007/BF00349396	1993	90's
82	9	Kelp	Lessonia flavicans	Argentina	Moat, Canal Beagle (Argentina)	S Amer	Southern Hemisphere	-55.93	-66.93	19.9	20	4 weeks	Yes	days	temperature increased by 1C	weeks	2 weeks	Survival	Survival	Summer	Culture-early stage	Gametophyte	Juvenile	Male		Peters, A.F., Breeman, A.M. Temperature tolerance and latitudinal range of brown algae from temperate Pacific South America. Marine Biology 115, 143–150 (1993). https://doi.org/10.1007/BF00349396	1993	90's
83	9	Kelp	Macrocystis pyrifera	Chile	Los Molinos, Valdivia	S Amer	Southern Hemisphere	-39.85	-73.4	24.8	20	4 weeks	Yes	days	temperature increased by 1C	weeks	2 weeks	Survival	Survival	Autumn	Culture-early stage	Gametophyte	Juvenile	Female		Peters, A.F., Breeman, A.M. Temperature tolerance and latitudinal range of brown algae from temperate Pacific South America. Marine Biology 115, 143–150 (1993). https://doi.org/10.1007/BF00349396	1993	90's
84	10	Kelp	Laminaria abyssalis	Brazil	Espirito Santo, Brazil	S Amer	Southern Hemisphere	-19.77	-39.73	24			No		0, 5, 10, 15, 20, 25	weeks	2 weeks	Growth rate	Growth		Cultured - early and mature stage	Sporophyte	Adult			Tom Dieck, I. & De Oliveira, E. The section Digitatae of the genus Laminaria (Phaeophyta) in the northern and southern Atlantic: crossing experiments and temperature responses. Marine Biology 115, 151-160 (1993).	1993	90's
85	10	Kelp	Laminaria pallida	South Africa	Oudekraal, South Africa	Africa	Southern Hemisphere	-33.98	18.35	22			No		0, 5, 10, 15, 20, 25	weeks	2 weeks	Growth rate	Growth		Cultured - early and mature stage	Sporophyte	Adult			Tom Dieck, I. & De Oliveira, E. The section Digitatae of the genus Laminaria (Phaeophyta) in the northern and southern Atlantic: crossing experiments and temperature responses. Marine Biology 115, 151-160 (1993).	1993	90's
86	10	Kelp	Laminaria pallida	South Africa	Lamberts Bay, South Africa	Africa	Southern Hemisphere	-32.1	18.3	22			No		0, 5, 10, 15, 20, 25	weeks	2 weeks	Growth rate	Growth		Cultured - early and mature stage	Sporophyte	Adult			Tom Dieck, I. & De Oliveira, E. The section Digitatae of the genus Laminaria (Phaeophyta) in the northern and southern Atlantic: crossing experiments and temperature responses. Marine Biology 115, 151-160 (1993).	1993	90's
87	11	Kelp	Laminaria abyssalis	Brazil	Espirito Santo, Brazil	S Amer	Southern Hemisphere	-20.084	-39.7947	25			No	days		weeks	2 weeks	Detection of living cells	Survival		cultured - early stage	Gametophyte	Juvenile	Female		Tom Dieck, Inka. "Temperature tolerance and survival in darkness of kelp Gametophyte (Kelp, Phaeophyta): ecological and biogeographical implications." MARINE ECOLOGY-PROGRESS SERIES 100 (1993): 253-253.	1993	90's
88	11	Kelp	Laminaria abyssalis	Brazil	Espirito Santo, Brazil	S Amer	Southern Hemisphere	-20.084	-39.7947	25			No	days		weeks	2 weeks	Detection of living cells	Survival		cultured - early stage	Gametophyte	Juvenile	Male		Tom Dieck, Inka. "Temperature tolerance and survival in darkness of kelp Gametophyte (Kelp, Phaeophyta): ecological and biogeographical implications." MARINE ECOLOGY-PROGRESS SERIES 100 (1993): 253-253.	1993	90's
89	11	Kelp	Laminaria abyssalis	Brazil	Espirito Santo, Brazil	S Amer	Southern Hemisphere	-20.084	-39.7947	26			No	days		weeks	2 weeks	Detection of living cells	Survival		cultured - early stage	Gametophyte	Juvenile	Both		Tom Dieck, Inka. "Temperature tolerance and survival in darkness of kelp Gametophyte (Kelp, Phaeophyta): ecological and biogeographical implications." MARINE ECOLOGY-PROGRESS SERIES 100 (1993): 253-253.	1993	90's
90	11	Kelp	Saccharina angustata	Japan	Hokkaido, Japan	Asia	Northern Hemishere	42.554	144.067	26			No	days		weeks	2 weeks	Detection of living cells	Survival		cultured - early stage	Gametophyte	Juvenile	Female		Tom Dieck, Inka. "Temperature tolerance and survival in darkness of kelp Gametophyte (Kelp, Phaeophyta): ecological and biogeographical implications." MARINE ECOLOGY-PROGRESS SERIES 100 (1993): 253-253.	1993	90's
91	11	Kelp	Saccharina angustata	Japan	Hokkaido, Japan	Asia	Northern Hemishere	42.554	144.067	25			No	days		weeks	2 weeks	Detection of living cells	Survival		cultured - early stage	Gametophyte	Juvenile	Male		Tom Dieck, Inka. "Temperature tolerance and survival in darkness of kelp Gametophyte (Kelp, Phaeophyta): ecological and biogeographical implications." MARINE ECOLOGY-PROGRESS SERIES 100 (1993): 253-253.	1993	90's
92	11	Kelp	Hedophyllum bongardianum	Canada	Bamfield, Canada	N Amer	Northern Hemishere	48.837	-125.146	21			No	days		weeks	2 weeks	Detection of living cells	Survival		cultured - early stage	Gametophyte	Juvenile	Female		Tom Dieck, Inka. "Temperature tolerance and survival in darkness of kelp Gametophyte (Kelp, Phaeophyta): ecological and biogeographical implications." MARINE ECOLOGY-PROGRESS SERIES 100 (1993): 253-253.	1993	90's
93	11	Kelp	Hedophyllum bongardianum	Canada	Bamfield, Canada	N Amer	Northern Hemishere	48.837	-125.146	21			No	days		weeks	2 weeks	Detection of living cells	Survival		cultured - early stage	Gametophyte	Juvenile	Male		Tom Dieck, Inka. "Temperature tolerance and survival in darkness of kelp Gametophyte (Kelp, Phaeophyta): ecological and biogeographical implications." MARINE ECOLOGY-PROGRESS SERIES 100 (1993): 253-253.	1993	90's
94	11	Kelp	Saccharina cichorioides	Japan	Japan	Asia	Northern Hemishere			25			No	days		weeks	2 weeks	Detection of living cells	Survival		cultured - early stage	Gametophyte	Juvenile	Female		Tom Dieck, Inka. "Temperature tolerance and survival in darkness of kelp Gametophyte (Kelp, Phaeophyta): ecological and biogeographical implications." MARINE ECOLOGY-PROGRESS SERIES 100 (1993): 253-253.	1993	90's
95	11	Kelp	Saccharina cichorioides	Japan	Japan	Asia	Northern Hemishere			25			No	days		weeks	2 weeks	Detection of living cells	Survival		cultured - early stage	Gametophyte	Juvenile	Male		Tom Dieck, Inka. "Temperature tolerance and survival in darkness of kelp Gametophyte (Kelp, Phaeophyta): ecological and biogeographical implications." MARINE ECOLOGY-PROGRESS SERIES 100 (1993): 253-253.	1993	90's
96	11	Kelp	Saccharina japonica	Japan	Japan	Asia	Northern Hemishere			26			No	days		weeks	2 weeks	Detection of living cells	Survival		cultured - early stage	Gametophyte	Juvenile	Male		Tom Dieck, Inka. "Temperature tolerance and survival in darkness of kelp Gametophyte (Kelp, Phaeophyta): ecological and biogeographical implications." MARINE ECOLOGY-PROGRESS SERIES 100 (1993): 253-253.	1993	90's
97	11	Kelp	Laminaria digitata	Canada	Halifax, Canada	N Amer	Northern Hemishere	44.5629	-63.505	27			No			days	1 day	Detection of living cells	Survival		cultured - early stage	Gametophyte	Juvenile	Female		Tom Dieck, Inka. "Temperature tolerance and survival in darkness of kelp Gametophyte (Kelp, Phaeophyta): ecological and biogeographical implications." MARINE ECOLOGY-PROGRESS SERIES 100 (1993): 253-253.	1993	90's
98	11	Kelp	Laminaria digitata	Canada	Halifax, Canada	N Amer	Northern Hemishere	44.5629	-63.505	26			No			days	2 days	Detection of living cells	Survival		cultured - early stage	Gametophyte	Juvenile	Female		Tom Dieck, Inka. "Temperature tolerance and survival in darkness of kelp Gametophyte (Kelp, Phaeophyta): ecological and biogeographical implications." MARINE ECOLOGY-PROGRESS SERIES 100 (1993): 253-253.	1993	90's
99	11	Kelp	Laminaria digitata	Canada	Halifax, Canada	N Amer	Northern Hemishere	44.5629	-63.505	25			No			days	4 days	Detection of living cells	Survival		cultured - early stage	Gametophyte	Juvenile	Female		Tom Dieck, Inka. "Temperature tolerance and survival in darkness of kelp Gametophyte (Kelp, Phaeophyta): ecological and biogeographical implications." MARINE ECOLOGY-PROGRESS SERIES 100 (1993): 253-253.	1993	90's
100	11	Kelp	Laminaria digitata	Canada	Halifax, Canada	N Amer	Northern Hemishere	44.5629	-63.505	24			No			days	1 week	Detection of living cells	Survival		cultured - early stage	Gametophyte	Juvenile	Female		Tom Dieck, Inka. "Temperature tolerance and survival in darkness of kelp Gametophyte (Kelp, Phaeophyta): ecological and biogeographical implications." MARINE ECOLOGY-PROGRESS SERIES 100 (1993): 253-253.	1993	90's
101	11	Kelp	Laminaria digitata	Canada	Halifax, Canada	N Amer	Northern Hemishere	44.5629	-63.505	23			No	days		weeks	2 weeks	Detection of living cells	Survival		cultured - early stage	Gametophyte	Juvenile	Female		Tom Dieck, Inka. "Temperature tolerance and survival in darkness of kelp Gametophyte (Kelp, Phaeophyta): ecological and biogeographical implications." MARINE ECOLOGY-PROGRESS SERIES 100 (1993): 253-253.	1993	90's
102	11	Kelp	Laminaria digitata	Canada	Halifax, Canada	N Amer	Northern Hemishere	44.5629	-63.505	23			No			weeks	4 weeks	Detection of living cells	Survival		cultured - early stage	Gametophyte	Juvenile	Female		Tom Dieck, Inka. "Temperature tolerance and survival in darkness of kelp Gametophyte (Kelp, Phaeophyta): ecological and biogeographical implications." MARINE ECOLOGY-PROGRESS SERIES 100 (1993): 253-253.	1993	90's
103	11	Kelp	Laminaria digitata	Canada	Halifax, Canada	N Amer	Northern Hemishere	44.5629	-63.505	23			No			weeks	8 weeks	Detection of living cells	Survival		cultured - early stage	Gametophyte	Juvenile	Female		Tom Dieck, Inka. "Temperature tolerance and survival in darkness of kelp Gametophyte (Kelp, Phaeophyta): ecological and biogeographical implications." MARINE ECOLOGY-PROGRESS SERIES 100 (1993): 253-253.	1993	90's
104	11	Kelp	Laminaria digitata	Canada	Halifax, Canada	N Amer	Northern Hemishere	44.5629	-63.505	28			No			days	1 day	Detection of living cells	Survival		cultured - early stage	Gametophyte	Juvenile	Male		Tom Dieck, Inka. "Temperature tolerance and survival in darkness of kelp Gametophyte (Kelp, Phaeophyta): ecological and biogeographical implications." MARINE ECOLOGY-PROGRESS SERIES 100 (1993): 253-253.	1993	90's
105	11	Kelp	Laminaria digitata	Canada	Halifax, Canada	N Amer	Northern Hemishere	44.5629	-63.505	26			No			days	2 days	Detection of living cells	Survival		cultured - early stage	Gametophyte	Juvenile	Male		Tom Dieck, Inka. "Temperature tolerance and survival in darkness of kelp Gametophyte (Kelp, Phaeophyta): ecological and biogeographical implications." MARINE ECOLOGY-PROGRESS SERIES 100 (1993): 253-253.	1993	90's
106	11	Kelp	Laminaria digitata	Canada	Halifax, Canada	N Amer	Northern Hemishere	44.5629	-63.505	25			No			days	4 days	Detection of living cells	Survival		cultured - early stage	Gametophyte	Juvenile	Male		Tom Dieck, Inka. "Temperature tolerance and survival in darkness of kelp Gametophyte (Kelp, Phaeophyta): ecological and biogeographical implications." MARINE ECOLOGY-PROGRESS SERIES 100 (1993): 253-253.	1993	90's
107	11	Kelp	Laminaria digitata	Canada	Halifax, Canada	N Amer	Northern Hemishere	44.5629	-63.505	24			No			days	1 week	Detection of living cells	Survival		cultured - early stage	Gametophyte	Juvenile	Male		Tom Dieck, Inka. "Temperature tolerance and survival in darkness of kelp Gametophyte (Kelp, Phaeophyta): ecological and biogeographical implications." MARINE ECOLOGY-PROGRESS SERIES 100 (1993): 253-253.	1993	90's
108	11	Kelp	Laminaria digitata	Canada	Halifax, Canada	N Amer	Northern Hemishere	44.5629	-63.505	24			No	days		weeks	2 weeks	Detection of living cells	Survival		cultured - early stage	Gametophyte	Juvenile	Male		Tom Dieck, Inka. "Temperature tolerance and survival in darkness of kelp Gametophyte (Kelp, Phaeophyta): ecological and biogeographical implications." MARINE ECOLOGY-PROGRESS SERIES 100 (1993): 253-253.	1993	90's
109	11	Kelp	Laminaria digitata	Canada	Halifax, Canada	N Amer	Northern Hemishere	44.5629	-63.505	23			No			weeks	4 weeks	Detection of living cells	Survival		cultured - early stage	Gametophyte	Juvenile	Male		Tom Dieck, Inka. "Temperature tolerance and survival in darkness of kelp Gametophyte (Kelp, Phaeophyta): ecological and biogeographical implications." MARINE ECOLOGY-PROGRESS SERIES 100 (1993): 253-253.	1993	90's
110	11	Kelp	Laminaria digitata	Canada	Halifax, Canada	N Amer	Northern Hemishere	44.5629	-63.505	23			No			weeks	8 weeks	Detection of living cells	Survival		cultured - early stage	Gametophyte	Juvenile	Male		Tom Dieck, Inka. "Temperature tolerance and survival in darkness of kelp Gametophyte (Kelp, Phaeophyta): ecological and biogeographical implications." MARINE ECOLOGY-PROGRESS SERIES 100 (1993): 253-253.	1993	90's
111	11	Kelp	Laminaria digitata	Germany	Helgoland, North Sea	Europe	Northern Hemishere	54.18	7.89	23			No	days		weeks	2 weeks	Detection of living cells	Survival		cultured - early stage	Gametophyte	Juvenile	Female		Tom Dieck, Inka. "Temperature tolerance and survival in darkness of kelp Gametophyte (Kelp, Phaeophyta): ecological and biogeographical implications." MARINE ECOLOGY-PROGRESS SERIES 100 (1993): 253-253.	1993	90's
112	11	Kelp	Laminaria digitata	Germany	Helgoland, North Sea	Europe	Northern Hemishere	54.18	7.89	23			No	days		weeks	2 weeks	Detection of living cells	Survival		cultured - early stage	Gametophyte	Juvenile	Male		Tom Dieck, Inka. "Temperature tolerance and survival in darkness of kelp Gametophyte (Kelp, Phaeophyta): ecological and biogeographical implications." MARINE ECOLOGY-PROGRESS SERIES 100 (1993): 253-253.	1993	90's
113	11	Kelp	Laminaria ephemera	Canada	Bamfield, Canada	N Amer	Northern Hemishere	48.837	-125.146	23			No	days		weeks	2 weeks	Detection of living cells	Survival		cultured - early stage	Gametophyte	Juvenile			Tom Dieck, Inka. "Temperature tolerance and survival in darkness of kelp Gametophyte (Kelp, Phaeophyta): ecological and biogeographical implications." MARINE ECOLOGY-PROGRESS SERIES 100 (1993): 253-253.	1993	90's
114	11	Kelp	Laminaria farlowii	USA	Santa Barbara, California	N Amer	Northern Hemishere	34.3786	-119.83	24			No	days		weeks	2 weeks	Detection of living cells	Survival		cultured - early stage	Gametophyte	Juvenile	Male		Tom Dieck, Inka. "Temperature tolerance and survival in darkness of kelp Gametophyte (Kelp, Phaeophyta): ecological and biogeographical implications." MARINE ECOLOGY-PROGRESS SERIES 100 (1993): 253-253.	1993	90's
115	11	Kelp	Laminaria farlowii	USA	Santa Barbara, California	N Amer	Northern Hemishere	34.3786	-119.83	23			No	days		weeks	2 weeks	Detection of living cells	Survival		cultured - early stage	Gametophyte	Juvenile	Female		Tom Dieck, Inka. "Temperature tolerance and survival in darkness of kelp Gametophyte (Kelp, Phaeophyta): ecological and biogeographical implications." MARINE ECOLOGY-PROGRESS SERIES 100 (1993): 253-253.	1993	90's
116	11	Kelp	Laminaria hyperborea	Germany	Helgoland, North Sea	Europe	Northern Hemishere	54.18	7.89	23			No	days		weeks	2 weeks	Detection of living cells	Survival		cultured - early stage	Gametophyte	Juvenile	Male		Tom Dieck, Inka. "Temperature tolerance and survival in darkness of kelp Gametophyte (Kelp, Phaeophyta): ecological and biogeographical implications." MARINE ECOLOGY-PROGRESS SERIES 100 (1993): 253-253.	1993	90's
117	11	Kelp	Laminaria hyperborea	Germany	Helgoland, North Sea	Europe	Northern Hemishere	54.18	7.89	23			No	days		weeks	2 weeks	Detection of living cells	Survival		cultured - early stage	Gametophyte	Juvenile	Female		Tom Dieck, Inka. "Temperature tolerance and survival in darkness of kelp Gametophyte (Kelp, Phaeophyta): ecological and biogeographical implications." MARINE ECOLOGY-PROGRESS SERIES 100 (1993): 253-253.	1993	90's
118	11	Kelp	Saccharina japonica	Japan	Hokkaido, Japan	Asia	Northern Hemishere	42.554	144.067	27			No	days		weeks	2 weeks	Detection of living cells	Survival		cultured - early stage	Gametophyte	Juvenile	Male		Tom Dieck, Inka. "Temperature tolerance and survival in darkness of kelp Gametophyte (Kelp, Phaeophyta): ecological and biogeographical implications." MARINE ECOLOGY-PROGRESS SERIES 100 (1993): 253-253.	1993	90's
119	11	Kelp	Saccharina japonica	Japan	Hokkaido, Japan	Asia	Northern Hemishere	42.554	144.067	26			No	days		weeks	2 weeks	Detection of living cells	Survival		cultured - early stage	Gametophyte	Juvenile	Female		Tom Dieck, Inka. "Temperature tolerance and survival in darkness of kelp Gametophyte (Kelp, Phaeophyta): ecological and biogeographical implications." MARINE ECOLOGY-PROGRESS SERIES 100 (1993): 253-253.	1993	90's
120	11	Kelp	Saccharina latissima	Denmark	Faeroe Islands	Europe	Northern Hemishere	61.9933	-6.54833	24			No	days		weeks	2 weeks	Detection of living cells	Survival		cultured - early stage	Gametophyte	Juvenile	Male		Tom Dieck, Inka. "Temperature tolerance and survival in darkness of kelp Gametophyte (Kelp, Phaeophyta): ecological and biogeographical implications." MARINE ECOLOGY-PROGRESS SERIES 100 (1993): 253-253.	1993	90's
121	11	Kelp	Saccharina latissima	Denmark	Faeroe Islands	Europe	Northern Hemishere	61.9933	-6.54833	24			No	days		weeks	2 weeks	Detection of living cells	Survival		cultured - early stage	Gametophyte	Juvenile	Female		Tom Dieck, Inka. "Temperature tolerance and survival in darkness of kelp Gametophyte (Kelp, Phaeophyta): ecological and biogeographical implications." MARINE ECOLOGY-PROGRESS SERIES 100 (1993): 253-253.	1993	90's
122	11	Kelp	Saccharina longissima	Japan	Hokkaido, Japan	Asia	Northern Hemishere	42.554	144.067	25			No	days		weeks	2 weeks	Detection of living cells	Survival		cultured - early stage	Gametophyte	Juvenile	Male		Tom Dieck, Inka. "Temperature tolerance and survival in darkness of kelp Gametophyte (Kelp, Phaeophyta): ecological and biogeographical implications." MARINE ECOLOGY-PROGRESS SERIES 100 (1993): 253-253.	1993	90's
123	11	Kelp	Saccharina longissima	Japan	Hokkaido, Japan	Asia	Northern Hemishere	42.554	144.067	25			No	days		weeks	2 weeks	Detection of living cells	Survival		cultured - early stage	Gametophyte	Juvenile	Female		Tom Dieck, Inka. "Temperature tolerance and survival in darkness of kelp Gametophyte (Kelp, Phaeophyta): ecological and biogeographical implications." MARINE ECOLOGY-PROGRESS SERIES 100 (1993): 253-253.	1993	90's
124	11	Kelp	Laminaria ochroleuca	France	Roscoff, Brittany	Europe	Northern Hemishere	48.7356	-3.97616	25			No	days		weeks	2 weeks	Detection of living cells	Survival		cultured - early stage	Gametophyte	Juvenile	Male		Tom Dieck, Inka. "Temperature tolerance and survival in darkness of kelp Gametophyte (Kelp, Phaeophyta): ecological and biogeographical implications." MARINE ECOLOGY-PROGRESS SERIES 100 (1993): 253-253.	1993	90's
125	11	Kelp	Laminaria ochroleuca	France	Roscoff, Brittany	Europe	Northern Hemishere	48.7356	-3.97616	25			No	days		weeks	2 weeks	Detection of living cells	Survival		cultured - early stage	Gametophyte	Juvenile	Female		Tom Dieck, Inka. "Temperature tolerance and survival in darkness of kelp Gametophyte (Kelp, Phaeophyta): ecological and biogeographical implications." MARINE ECOLOGY-PROGRESS SERIES 100 (1993): 253-253.	1993	90's
126	11	Kelp	Laminaria pallida	South Africa	Oudekraal, Cape Peninsula, South Africa	Africa	Southern Hemisphere	-33.9836	18.3498	25			No	days		weeks	2 weeks	Detection of living cells	Survival		cultured - early stage	Gametophyte	Juvenile	Male		Tom Dieck, Inka. "Temperature tolerance and survival in darkness of kelp Gametophyte (Kelp, Phaeophyta): ecological and biogeographical implications." MARINE ECOLOGY-PROGRESS SERIES 100 (1993): 253-253.	1993	90's
127	11	Kelp	Laminaria pallida	South Africa	Oudekraal, Cape Peninsula, South Africa	Africa	Southern Hemisphere	-33.9836	18.3498	25			No	days		weeks	2 weeks	Detection of living cells	Survival		cultured - early stage	Gametophyte	Juvenile	Female		Tom Dieck, Inka. "Temperature tolerance and survival in darkness of kelp Gametophyte (Kelp, Phaeophyta): ecological and biogeographical implications." MARINE ECOLOGY-PROGRESS SERIES 100 (1993): 253-253.	1993	90's
128	11	Kelp	Saccharina japonica	Japan	Japan	Asia	Northern Hemishere			26			No	days		weeks	2 weeks	Detection of living cells	Survival		cultured - early stage	Gametophyte	Juvenile	Male		Tom Dieck, Inka. "Temperature tolerance and survival in darkness of kelp Gametophyte (Kelp, Phaeophyta): ecological and biogeographical implications." MARINE ECOLOGY-PROGRESS SERIES 100 (1993): 253-253.	1993	90's
129	11	Kelp	Saccharina japonica	Japan	Japan	Asia	Northern Hemishere			26			No	days		weeks	2 weeks	Detection of living cells	Survival		cultured - early stage	Gametophyte	Juvenile	Female		Tom Dieck, Inka. "Temperature tolerance and survival in darkness of kelp Gametophyte (Kelp, Phaeophyta): ecological and biogeographical implications." MARINE ECOLOGY-PROGRESS SERIES 100 (1993): 253-253.	1993	90's
130	11	Kelp	Saccharina latissima	Germany	Helgoland	Europe	Northern Hemishere	54.18	7.89	24			No	days		weeks	2 weeks	Detection of living cells	Survival		cultured - early stage	Gametophyte	Juvenile	Male		Tom Dieck, Inka. "Temperature tolerance and survival in darkness of kelp Gametophyte (Kelp, Phaeophyta): ecological and biogeographical implications." MARINE ECOLOGY-PROGRESS SERIES 100 (1993): 253-253.	1993	90's
131	11	Kelp	Saccharina latissima	Germany	Helgoland	Europe	Northern Hemishere	54.18	7.89	25			No	days		weeks	2 weeks	Detection of living cells	Survival		cultured - early stage	Gametophyte	Juvenile	Female		Tom Dieck, Inka. "Temperature tolerance and survival in darkness of kelp Gametophyte (Kelp, Phaeophyta): ecological and biogeographical implications." MARINE ECOLOGY-PROGRESS SERIES 100 (1993): 253-253.	1993	90's
132	11	Kelp	Saccharina latissima	UK	Isle of Man	Europe	Northern Hemishere	54.08	-4.5	24			No	days		weeks	2 weeks	Detection of living cells	Survival		cultured - early stage	Gametophyte	Juvenile	Male		Tom Dieck, Inka. "Temperature tolerance and survival in darkness of kelp Gametophyte (Kelp, Phaeophyta): ecological and biogeographical implications." MARINE ECOLOGY-PROGRESS SERIES 100 (1993): 253-253.	1993	90's
133	11	Kelp	Saccharina latissima	UK	Isle of Man	Europe	Northern Hemishere	54.08	-4.5	24			No	days		weeks	2 weeks	Detection of living cells	Survival		cultured - early stage	Gametophyte	Juvenile	Female		Tom Dieck, Inka. "Temperature tolerance and survival in darkness of kelp Gametophyte (Kelp, Phaeophyta): ecological and biogeographical implications." MARINE ECOLOGY-PROGRESS SERIES 100 (1993): 253-253.	1993	90's
134	11	Kelp	Laminaria pallida	South Africa	Lamberts Bay, South Africa	Africa	Southern Hemisphere	-32.1	18.3	27			No			days	1 day	Detection of living cells	Survival		cultured - early stage	Gametophyte	Juvenile	Male		Tom Dieck, Inka. "Temperature tolerance and survival in darkness of kelp Gametophyte (Kelp, Phaeophyta): ecological and biogeographical implications." MARINE ECOLOGY-PROGRESS SERIES 100 (1993): 253-253.	1993	90's
135	11	Kelp	Laminaria pallida	South Africa	Lamberts Bay, South Africa	Africa	Southern Hemisphere	-32.1	18.3	26			No			days	2 days	Detection of living cells	Survival		cultured - early stage	Gametophyte	Juvenile	Male		Tom Dieck, Inka. "Temperature tolerance and survival in darkness of kelp Gametophyte (Kelp, Phaeophyta): ecological and biogeographical implications." MARINE ECOLOGY-PROGRESS SERIES 100 (1993): 253-253.	1993	90's
136	11	Kelp	Laminaria pallida	South Africa	Lamberts Bay, South Africa	Africa	Southern Hemisphere	-32.1	18.3	25			No			days	4 days	Detection of living cells	Survival		cultured - early stage	Gametophyte	Juvenile	Male		Tom Dieck, Inka. "Temperature tolerance and survival in darkness of kelp Gametophyte (Kelp, Phaeophyta): ecological and biogeographical implications." MARINE ECOLOGY-PROGRESS SERIES 100 (1993): 253-253.	1993	90's
137	11	Kelp	Laminaria pallida	South Africa	Lamberts Bay, South Africa	Africa	Southern Hemisphere	-32.1	18.3	25			No			days	1 week	Detection of living cells	Survival		cultured - early stage	Gametophyte	Juvenile	Male		Tom Dieck, Inka. "Temperature tolerance and survival in darkness of kelp Gametophyte (Kelp, Phaeophyta): ecological and biogeographical implications." MARINE ECOLOGY-PROGRESS SERIES 100 (1993): 253-253.	1993	90's
138	11	Kelp	Laminaria pallida	South Africa	Lamberts Bay, South Africa	Africa	Southern Hemisphere	-32.1	18.3	25			No	days		weeks	2 weeks	Detection of living cells	Survival		cultured - early stage	Gametophyte	Juvenile	Male		Tom Dieck, Inka. "Temperature tolerance and survival in darkness of kelp Gametophyte (Kelp, Phaeophyta): ecological and biogeographical implications." MARINE ECOLOGY-PROGRESS SERIES 100 (1993): 253-253.	1993	90's
139	11	Kelp	Laminaria pallida	South Africa	Lamberts Bay, South Africa	Africa	Southern Hemisphere	-32.1	18.3	25			No			weeks	4 weeks	Detection of living cells	Survival		cultured - early stage	Gametophyte	Juvenile	Male		Tom Dieck, Inka. "Temperature tolerance and survival in darkness of kelp Gametophyte (Kelp, Phaeophyta): ecological and biogeographical implications." MARINE ECOLOGY-PROGRESS SERIES 100 (1993): 253-253.	1993	90's
140	11	Kelp	Laminaria pallida	South Africa	Lamberts Bay, South Africa	Africa	Southern Hemisphere	-32.1	18.3	24			No			weeks	8 weeks	Detection of living cells	Survival		cultured - early stage	Gametophyte	Juvenile	Male		Tom Dieck, Inka. "Temperature tolerance and survival in darkness of kelp Gametophyte (Kelp, Phaeophyta): ecological and biogeographical implications." MARINE ECOLOGY-PROGRESS SERIES 100 (1993): 253-253.	1993	90's
141	11	Kelp	Laminaria pallida	South Africa	Lamberts Bay, South Africa	Africa	Southern Hemisphere	-32.1	18.3	28			No			days	1 day	Detection of living cells	Survival		cultured - early stage	Gametophyte	Juvenile	Female		Tom Dieck, Inka. "Temperature tolerance and survival in darkness of kelp Gametophyte (Kelp, Phaeophyta): ecological and biogeographical implications." MARINE ECOLOGY-PROGRESS SERIES 100 (1993): 253-253.	1993	90's
142	11	Kelp	Laminaria pallida	South Africa	Lamberts Bay, South Africa	Africa	Southern Hemisphere	-32.1	18.3	28			No			days	2 days	Detection of living cells	Survival		cultured - early stage	Gametophyte	Juvenile	Female		Tom Dieck, Inka. "Temperature tolerance and survival in darkness of kelp Gametophyte (Kelp, Phaeophyta): ecological and biogeographical implications." MARINE ECOLOGY-PROGRESS SERIES 100 (1993): 253-253.	1993	90's
143	11	Kelp	Laminaria pallida	South Africa	Lamberts Bay, South Africa	Africa	Southern Hemisphere	-32.1	18.3	25			No			days	4 days	Detection of living cells	Survival		cultured - early stage	Gametophyte	Juvenile	Female		Tom Dieck, Inka. "Temperature tolerance and survival in darkness of kelp Gametophyte (Kelp, Phaeophyta): ecological and biogeographical implications." MARINE ECOLOGY-PROGRESS SERIES 100 (1993): 253-253.	1993	90's
144	11	Kelp	Laminaria pallida	South Africa	Lamberts Bay, South Africa	Africa	Southern Hemisphere	-32.1	18.3	25			No			days	1 week	Detection of living cells	Survival		cultured - early stage	Gametophyte	Juvenile	Female		Tom Dieck, Inka. "Temperature tolerance and survival in darkness of kelp Gametophyte (Kelp, Phaeophyta): ecological and biogeographical implications." MARINE ECOLOGY-PROGRESS SERIES 100 (1993): 253-253.	1993	90's
145	11	Kelp	Laminaria pallida	South Africa	Lamberts Bay, South Africa	Africa	Southern Hemisphere	-32.1	18.3	25			No	days		weeks	2 weeks	Detection of living cells	Survival		cultured - early stage	Gametophyte	Juvenile	Female		Tom Dieck, Inka. "Temperature tolerance and survival in darkness of kelp Gametophyte (Kelp, Phaeophyta): ecological and biogeographical implications." MARINE ECOLOGY-PROGRESS SERIES 100 (1993): 253-253.	1993	90's
146	11	Kelp	Laminaria pallida	South Africa	Lamberts Bay, South Africa	Africa	Southern Hemisphere	-32.1	18.3	24			No			weeks	4 weeks	Detection of living cells	Survival		cultured - early stage	Gametophyte	Juvenile	Female		Tom Dieck, Inka. "Temperature tolerance and survival in darkness of kelp Gametophyte (Kelp, Phaeophyta): ecological and biogeographical implications." MARINE ECOLOGY-PROGRESS SERIES 100 (1993): 253-253.	1993	90's
147	11	Kelp	Laminaria pallida	South Africa	Lamberts Bay, South Africa	Africa	Southern Hemisphere	-32.1	18.3	23			No			weeks	8 weeks	Detection of living cells	Survival		cultured - early stage	Gametophyte	Juvenile	Female		Tom Dieck, Inka. "Temperature tolerance and survival in darkness of kelp Gametophyte (Kelp, Phaeophyta): ecological and biogeographical implications." MARINE ECOLOGY-PROGRESS SERIES 100 (1993): 253-253.	1993	90's
148	11	Kelp	Laminaria setchellii	Canada	Bamfield, Canada	N Amer	Northern Hemishere	48.837	-125.146	23			No	days		weeks	2 weeks	Detection of living cells	Survival		cultured - early stage	Gametophyte	Juvenile	Male		Tom Dieck, Inka. "Temperature tolerance and survival in darkness of kelp Gametophyte (Kelp, Phaeophyta): ecological and biogeographical implications." MARINE ECOLOGY-PROGRESS SERIES 100 (1993): 253-253.	1993	90's
149	11	Kelp	Laminaria setchellii	Canada	Bamfield, Canada	N Amer	Northern Hemishere	48.837	-125.146	23			No	days		weeks	2 weeks	Detection of living cells	Survival		cultured - early stage	Gametophyte	Juvenile	Female		Tom Dieck, Inka. "Temperature tolerance and survival in darkness of kelp Gametophyte (Kelp, Phaeophyta): ecological and biogeographical implications." MARINE ECOLOGY-PROGRESS SERIES 100 (1993): 253-253.	1993	90's
150	11	Kelp	Laminaria sinclairii	USA	Pillar Point, California	N Amer	Northern Hemishere	37.4878	-122.487	23			No	days		weeks	2 weeks	Detection of living cells	Survival		cultured - early stage	Gametophyte	Juvenile	Male		Tom Dieck, Inka. "Temperature tolerance and survival in darkness of kelp Gametophyte (Kelp, Phaeophyta): ecological and biogeographical implications." MARINE ECOLOGY-PROGRESS SERIES 100 (1993): 253-253.	1993	90's
151	11	Kelp	Laminaria sinclairii	USA	Pillar Point, California	N Amer	Northern Hemishere	37.4878	-122.487	23			No	days		weeks	2 weeks	Detection of living cells	Survival		cultured - early stage	Gametophyte	Juvenile	Female		Tom Dieck, Inka. "Temperature tolerance and survival in darkness of kelp Gametophyte (Kelp, Phaeophyta): ecological and biogeographical implications." MARINE ECOLOGY-PROGRESS SERIES 100 (1993): 253-253.	1993	90's
152	11	Kelp	Laminaria solidungula	Canada	Igloolik, North West Territories, Canada	N Amer	Northern Hemishere	69.32	-81.92	20			No	days		weeks	2 weeks	Detection of living cells	Survival		cultured - early stage	Gametophyte	Juvenile	Male		Tom Dieck, Inka. "Temperature tolerance and survival in darkness of kelp Gametophyte (Kelp, Phaeophyta): ecological and biogeographical implications." MARINE ECOLOGY-PROGRESS SERIES 100 (1993): 253-253.	1993	90's
153	11	Kelp	Laminaria solidungula	Canada	Igloolik, North West Territories, Canada	N Amer	Northern Hemishere	69.32	-81.92	20			No	days		weeks	2 weeks	Detection of living cells	Survival		cultured - early stage	Gametophyte	Juvenile	Female		Tom Dieck, Inka. "Temperature tolerance and survival in darkness of kelp Gametophyte (Kelp, Phaeophyta): ecological and biogeographical implications." MARINE ECOLOGY-PROGRESS SERIES 100 (1993): 253-253.	1993	90's
154	11	Kelp	Agarum clathratum	Canada	Igloolik, North West Territories, Canada	N Amer	Northern Hemishere	69.32	-81.92	21			No	days		weeks	2 weeks	Detection of living cells	Survival		cultured - early stage	Gametophyte	Juvenile	Male		Tom Dieck, Inka. "Temperature tolerance and survival in darkness of kelp Gametophyte (Kelp, Phaeophyta): ecological and biogeographical implications." MARINE ECOLOGY-PROGRESS SERIES 100 (1993): 253-253.	1993	90's
155	11	Kelp	Costaria costata	Japan	Japan	Asia	Northern Hemishere			27			No	days		weeks	2 weeks	Detection of living cells	Survival		cultured - early stage	Gametophyte	Juvenile	Male		Tom Dieck, Inka. "Temperature tolerance and survival in darkness of kelp Gametophyte (Kelp, Phaeophyta): ecological and biogeographical implications." MARINE ECOLOGY-PROGRESS SERIES 100 (1993): 253-253.	1993	90's
156	11	Kelp	Costaria costata	Japan	Japan	Asia	Northern Hemishere			27			No	days		weeks	2 weeks	Detection of living cells	Survival		cultured - early stage	Gametophyte	Juvenile	Female		Tom Dieck, Inka. "Temperature tolerance and survival in darkness of kelp Gametophyte (Kelp, Phaeophyta): ecological and biogeographical implications." MARINE ECOLOGY-PROGRESS SERIES 100 (1993): 253-253.	1993	90's
157	11	Kelp	Cymathaere triplicata	Canada	Bamfield, Canada	N Amer	Northern Hemishere	48.837	-125.146	22			No	days		weeks	2 weeks	Detection of living cells	Survival		cultured - early stage	Gametophyte	Juvenile	Male		Tom Dieck, Inka. "Temperature tolerance and survival in darkness of kelp Gametophyte (Kelp, Phaeophyta): ecological and biogeographical implications." MARINE ECOLOGY-PROGRESS SERIES 100 (1993): 253-253.	1993	90's
158	11	Kelp	Kjellmaniella crassifolia	Japan	Japan	Asia	Northern Hemishere			26			No	days		weeks	2 weeks	Detection of living cells	Survival		cultured - early stage	Gametophyte	Juvenile	Male		Tom Dieck, Inka. "Temperature tolerance and survival in darkness of kelp Gametophyte (Kelp, Phaeophyta): ecological and biogeographical implications." MARINE ECOLOGY-PROGRESS SERIES 100 (1993): 253-253.	1993	90's
159	11	Kelp	Kjellmaniella crassifolia	Japan	Japan	Asia	Northern Hemishere			26			No	days		weeks	2 weeks	Detection of living cells	Survival		cultured - early stage	Gametophyte	Juvenile	Female		Tom Dieck, Inka. "Temperature tolerance and survival in darkness of kelp Gametophyte (Kelp, Phaeophyta): ecological and biogeographical implications." MARINE ECOLOGY-PROGRESS SERIES 100 (1993): 253-253.	1993	90's
160	11	Kelp	Saccharina gyrata	Japan	Japan	Asia	Northern Hemishere			26			No	days		weeks	2 weeks	Detection of living cells	Survival		cultured - early stage	Gametophyte	Juvenile	Male		Tom Dieck, Inka. "Temperature tolerance and survival in darkness of kelp Gametophyte (Kelp, Phaeophyta): ecological and biogeographical implications." MARINE ECOLOGY-PROGRESS SERIES 100 (1993): 253-253.	1993	90's
161	11	Kelp	Saccharina gyrata	Japan	Japan	Asia	Northern Hemishere			26			No	days		weeks	2 weeks	Detection of living cells	Survival		cultured - early stage	Gametophyte	Juvenile	Female		Tom Dieck, Inka. "Temperature tolerance and survival in darkness of kelp Gametophyte (Kelp, Phaeophyta): ecological and biogeographical implications." MARINE ECOLOGY-PROGRESS SERIES 100 (1993): 253-253.	1993	90's
162	11	Kelp	Alaria crassifolia	Japan	Japan	Asia	Northern Hemishere			26			No	days		weeks	2 weeks	Detection of living cells	Survival		cultured - early stage	Gametophyte	Juvenile	Male		Tom Dieck, Inka. "Temperature tolerance and survival in darkness of kelp Gametophyte (Kelp, Phaeophyta): ecological and biogeographical implications." MARINE ECOLOGY-PROGRESS SERIES 100 (1993): 253-253.	1993	90's
163	11	Kelp	Alaria crassifolia	Japan	Japan	Asia	Northern Hemishere			26			No	days		weeks	2 weeks	Detection of living cells	Survival		cultured - early stage	Gametophyte	Juvenile	Female		Tom Dieck, Inka. "Temperature tolerance and survival in darkness of kelp Gametophyte (Kelp, Phaeophyta): ecological and biogeographical implications." MARINE ECOLOGY-PROGRESS SERIES 100 (1993): 253-253.	1993	90's
164	11	Kelp	Alaria esculenta	Iceland	Tjörnes, Iceland	Europe	Northern Hemishere	66.213	-17.1877	20			No	days		weeks	2 weeks	Detection of living cells	Survival		cultured - early stage	Gametophyte	Juvenile	Male		Tom Dieck, Inka. "Temperature tolerance and survival in darkness of kelp Gametophyte (Kelp, Phaeophyta): ecological and biogeographical implications." MARINE ECOLOGY-PROGRESS SERIES 100 (1993): 253-253.	1993	90's
165	11	Kelp	Alaria esculenta	Iceland	Tjörnes, Iceland	Europe	Northern Hemishere	66.213	-17.1877	21			No	days		weeks	2 weeks	Detection of living cells	Survival		cultured - early stage	Gametophyte	Juvenile	Female		Tom Dieck, Inka. "Temperature tolerance and survival in darkness of kelp Gametophyte (Kelp, Phaeophyta): ecological and biogeographical implications." MARINE ECOLOGY-PROGRESS SERIES 100 (1993): 253-253.	1993	90's
166	11	Kelp	Alaria marginata	USA	Pillar Point, California	N Amer	Northern Hemishere	37.4878	-122.487	22			No	days		weeks	2 weeks	Detection of living cells	Survival		cultured - early stage	Gametophyte	Juvenile	Male		Tom Dieck, Inka. "Temperature tolerance and survival in darkness of kelp Gametophyte (Kelp, Phaeophyta): ecological and biogeographical implications." MARINE ECOLOGY-PROGRESS SERIES 100 (1993): 253-253.	1993	90's
167	11	Kelp	Alaria marginata	USA	Pillar Point, California	N Amer	Northern Hemishere	37.4878	-122.487	23			No	days		weeks	2 weeks	Detection of living cells	Survival		cultured - early stage	Gametophyte	Juvenile	Female		Tom Dieck, Inka. "Temperature tolerance and survival in darkness of kelp Gametophyte (Kelp, Phaeophyta): ecological and biogeographical implications." MARINE ECOLOGY-PROGRESS SERIES 100 (1993): 253-253.	1993	90's
168	11	Kelp	Ecklonia radiata	Australia	Victoria, Australia	Aust	Southern Hemisphere	-38.8547	144.159	28			No	days		weeks	2 weeks	Detection of living cells	Survival		cultured - early stage	Gametophyte	Juvenile	Male		Tom Dieck, Inka. "Temperature tolerance and survival in darkness of Kelp Gametophyte (Kelp, Phaeophyta): ecological and biogeographical implications." MARINE ECOLOGY-PROGRESS SERIES 100 (1993): 253-253.	1993	90's
169	11	Kelp	Ecklonia radiata	Australia	Victoria, Australia	Aust	Southern Hemisphere	-38.8547	144.159	27			No	days		weeks	2 weeks	Detection of living cells	Survival		cultured - early stage	Gametophyte	Juvenile	Female		Tom Dieck, Inka. "Temperature tolerance and survival in darkness of Kelp Gametophyte (Kelp, Phaeophyta): ecological and biogeographical implications." MARINE ECOLOGY-PROGRESS SERIES 100 (1993): 253-253.	1993	90's
170	11	Kelp	Ecklonia radiata	Australia	Tinderbox Bay, Tasmania	Aust	Southern Hemisphere	-43.0659	147.333	28			No	days		weeks	2 weeks	Detection of living cells	Survival		cultured - early stage	Gametophyte	Juvenile	Male		Tom Dieck, Inka. "Temperature tolerance and survival in darkness of Kelp Gametophyte (Kelp, Phaeophyta): ecological and biogeographical implications." MARINE ECOLOGY-PROGRESS SERIES 100 (1993): 253-253.	1993	90's
171	11	Kelp	Ecklonia radiata	Australia	Tinderbox Bay, Tasmania	Aust	Southern Hemisphere	-43.0659	147.333	28			No	days		weeks	2 weeks	Detection of living cells	Survival		cultured - early stage	Gametophyte	Juvenile	Female		Tom Dieck, Inka. "Temperature tolerance and survival in darkness of Kelp Gametophyte (Kelp, Phaeophyta): ecological and biogeographical implications." MARINE ECOLOGY-PROGRESS SERIES 100 (1993): 253-253.	1993	90's
172	11	Kelp	Eisenia arborea	Canada	Bamfield, Canada	N Amer	Northern Hemishere	48.837	-125.146	27			No	days		weeks	2 weeks	Detection of living cells	Survival		cultured - early stage	Gametophyte	Juvenile	Male		Tom Dieck, Inka. "Temperature tolerance and survival in darkness of kelp Gametophyte (Kelp, Phaeophyta): ecological and biogeographical implications." MARINE ECOLOGY-PROGRESS SERIES 100 (1993): 253-253.	1993	90's
173	11	Kelp	Eisenia arborea	Canada	Bamfield, Canada	N Amer	Northern Hemishere	48.837	-125.146	27			No	days		weeks	2 weeks	Detection of living cells	Survival		cultured - early stage	Gametophyte	Juvenile	Female		Tom Dieck, Inka. "Temperature tolerance and survival in darkness of kelp Gametophyte (Kelp, Phaeophyta): ecological and biogeographical implications." MARINE ECOLOGY-PROGRESS SERIES 100 (1993): 253-253.	1993	90's
174	11	Kelp	Eisenia bicyclis	Japan	Japan	Asia	Northern Hemishere			30			No	days		weeks	2 weeks	Detection of living cells	Survival		cultured - early stage	Gametophyte	Juvenile	Male		Tom Dieck, Inka. "Temperature tolerance and survival in darkness of kelp Gametophyte (Kelp, Phaeophyta): ecological and biogeographical implications." MARINE ECOLOGY-PROGRESS SERIES 100 (1993): 253-253.	1993	90's
175	11	Kelp	Eisenia bicyclis	Japan	Japan	Asia	Northern Hemishere			29			No	days		weeks	2 weeks	Detection of living cells	Survival		cultured - early stage	Gametophyte	Juvenile	Female		Tom Dieck, Inka. "Temperature tolerance and survival in darkness of kelp Gametophyte (Kelp, Phaeophyta): ecological and biogeographical implications." MARINE ECOLOGY-PROGRESS SERIES 100 (1993): 253-253.	1993	90's
176	11	Kelp	Pterygophora californica	Canada	Bamfield, Canada	N Amer	Northern Hemishere	48.837	-125.146	25			No	days		weeks	2 weeks	Detection of living cells	Survival		cultured - early stage	Gametophyte	Juvenile	Male		Tom Dieck, Inka. "Temperature tolerance and survival in darkness of kelp Gametophyte (Kelp, Phaeophyta): ecological and biogeographical implications." MARINE ECOLOGY-PROGRESS SERIES 100 (1993): 253-253.	1993	90's
177	11	Kelp	Pterygophora californica	Canada	Bamfield, Canada	N Amer	Northern Hemishere	48.837	-125.146	24			No	days		weeks	2 weeks	Detection of living cells	Survival		cultured - early stage	Gametophyte	Juvenile	Female		Tom Dieck, Inka. "Temperature tolerance and survival in darkness of kelp Gametophyte (Kelp, Phaeophyta): ecological and biogeographical implications." MARINE ECOLOGY-PROGRESS SERIES 100 (1993): 253-253.	1993	90's
178	11	Kelp	Undaria pinnatifida	Japan	Hokkaido, Japan	Asia	Northern Hemishere	42.554	144.067	29			No	days		weeks	2 weeks	Detection of living cells	Survival		cultured - early stage	Gametophyte	Juvenile	Male		Tom Dieck, Inka. "Temperature tolerance and survival in darkness of kelp Gametophyte (Kelp, Phaeophyta): ecological and biogeographical implications." MARINE ECOLOGY-PROGRESS SERIES 100 (1993): 253-253.	1993	90's
179	11	Kelp	Undaria pinnatifida	Japan	Hokkaido, Japan	Asia	Northern Hemishere	42.554	144.067	29			No	days		weeks	2 weeks	Detection of living cells	Survival		cultured - early stage	Gametophyte	Juvenile	Female		Tom Dieck, Inka. "Temperature tolerance and survival in darkness of kelp Gametophyte (Kelp, Phaeophyta): ecological and biogeographical implications." MARINE ECOLOGY-PROGRESS SERIES 100 (1993): 253-253.	1993	90's
180	11	Kelp	Dictyoneurum reticulatum	USA	California	N Amer	Northern Hemishere			23			No	days		weeks	2 weeks	Detection of living cells	Survival		cultured - early stage	Gametophyte	Juvenile	Male		Tom Dieck, Inka. "Temperature tolerance and survival in darkness of kelp Gametophyte (Kelp, Phaeophyta): ecological and biogeographical implications." MARINE ECOLOGY-PROGRESS SERIES 100 (1993): 253-253.	1993	90's
181	11	Kelp	Dictyoneurum reticulatum	USA	California	N Amer	Northern Hemishere			23			No	days		weeks	2 weeks	Detection of living cells	Survival		cultured - early stage	Gametophyte	Juvenile	Female		Tom Dieck, Inka. "Temperature tolerance and survival in darkness of kelp Gametophyte (Kelp, Phaeophyta): ecological and biogeographical implications." MARINE ECOLOGY-PROGRESS SERIES 100 (1993): 253-253.	1993	90's
182	11	Kelp	Lessonia corrugata	Australia	Safety Cove, Tasmania	Aust	Southern Hemisphere	-43.177	147.856	23			No	days		weeks	2 weeks	Detection of living cells	Survival		cultured - early stage	Gametophyte	Juvenile	Male		Tom Dieck, Inka. "Temperature tolerance and survival in darkness of kelp Gametophyte (Kelp, Phaeophyta): ecological and biogeographical implications." MARINE ECOLOGY-PROGRESS SERIES 100 (1993): 253-253.	1993	90's
183	11	Kelp	Lessonia corrugata	Australia	Safety Cove, Tasmania	Aust	Southern Hemisphere	-43.177	147.856	23			No	days		weeks	2 weeks	Detection of living cells	Survival		cultured - early stage	Gametophyte	Juvenile	Female		Tom Dieck, Inka. "Temperature tolerance and survival in darkness of kelp Gametophyte (Kelp, Phaeophyta): ecological and biogeographical implications." MARINE ECOLOGY-PROGRESS SERIES 100 (1993): 253-253.	1993	90's
184	11	Kelp	Lessonia nigrescens	Chile	Mehuin, Valdivia, Chile	S Amer	Southern Hemisphere	-39.4366	-73.2273	24			No	days		weeks	2 weeks	Detection of living cells	Survival		cultured - early stage	Gametophyte	Juvenile	Male		Tom Dieck, Inka. "Temperature tolerance and survival in darkness of kelp Gametophyte (Kelp, Phaeophyta): ecological and biogeographical implications." MARINE ECOLOGY-PROGRESS SERIES 100 (1993): 253-253.	1993	90's
185	11	Kelp	Lessonia nigrescens	Chile	Mehuin, Valdivia, Chile	S Amer	Southern Hemisphere	-39.4366	-73.2273	24			No	days		weeks	2 weeks	Detection of living cells	Survival		cultured - early stage	Gametophyte	Juvenile	Female		Tom Dieck, Inka. "Temperature tolerance and survival in darkness of kelp Gametophyte (Kelp, Phaeophyta): ecological and biogeographical implications." MARINE ECOLOGY-PROGRESS SERIES 100 (1993): 253-253.	1993	90's
186	11	Kelp	Lessonia trabeculata	Chile	Mar Brava, Chiloe, Chile	S Amer	Southern Hemisphere	-41.8631	-73.7983	24			No	days		weeks	2 weeks	Detection of living cells	Survival		cultured - early stage	Gametophyte	Juvenile	Male		Tom Dieck, Inka. "Temperature tolerance and survival in darkness of kelp Gametophyte (Kelp, Phaeophyta): ecological and biogeographical implications." MARINE ECOLOGY-PROGRESS SERIES 100 (1993): 253-253.	1993	90's
187	11	Kelp	Lessonia trabeculata	Chile	Mar Brava, Chiloe, Chile	S Amer	Southern Hemisphere	-41.8631	-73.7983	24			No	days		weeks	2 weeks	Detection of living cells	Survival		cultured - early stage	Gametophyte	Juvenile	Female		Tom Dieck, Inka. "Temperature tolerance and survival in darkness of kelp Gametophyte (Kelp, Phaeophyta): ecological and biogeographical implications." MARINE ECOLOGY-PROGRESS SERIES 100 (1993): 253-253.	1993	90's
188	11	Kelp	Macrocystis pyrifera	Australia	Victoria, Australia	Aust	Southern Hemisphere	-38.8547	144.159	25			No	days		weeks	2 weeks	Detection of living cells	Survival		cultured - early stage	Gametophyte	Juvenile	Male		Tom Dieck, Inka. "Temperature tolerance and survival in darkness of kelp Gametophyte (Kelp, Phaeophyta): ecological and biogeographical implications." MARINE ECOLOGY-PROGRESS SERIES 100 (1993): 253-253.	1993	90's
189	11	Kelp	Macrocystis pyrifera	Australia	Victoria, Australia	Aust	Southern Hemisphere	-38.8547	144.159	24			No	days		weeks	2 weeks	Detection of living cells	Survival		cultured - early stage	Gametophyte	Juvenile	Female		Tom Dieck, Inka. "Temperature tolerance and survival in darkness of kelp Gametophyte (Kelp, Phaeophyta): ecological and biogeographical implications." MARINE ECOLOGY-PROGRESS SERIES 100 (1993): 253-253.	1993	90's
190	11	Kelp	Macrocystis pyrifera	Canada	Bamfield, Canada	N Amer	Northern Hemishere	48.837	-125.146	25			No	days		weeks	2 weeks	Detection of living cells	Survival		cultured - early stage	Gametophyte	Juvenile	Male		Tom Dieck, Inka. "Temperature tolerance and survival in darkness of kelp Gametophyte (Kelp, Phaeophyta): ecological and biogeographical implications." MARINE ECOLOGY-PROGRESS SERIES 100 (1993): 253-253.	1993	90's
191	11	Kelp	Macrocystis pyrifera	Canada	Bamfield, Canada	N Amer	Northern Hemishere	48.837	-125.146	24			No	days		weeks	2 weeks	Detection of living cells	Survival		cultured - early stage	Gametophyte	Juvenile	Female		Tom Dieck, Inka. "Temperature tolerance and survival in darkness of kelp Gametophyte (Kelp, Phaeophyta): ecological and biogeographical implications." MARINE ECOLOGY-PROGRESS SERIES 100 (1993): 253-253.	1993	90's
192	11	Kelp	Macrocystis pyrifera	USA	California	N Amer	Northern Hemishere			24			No	days		weeks	2 weeks	Detection of living cells	Survival		cultured - early stage	Gametophyte	Juvenile	Male		Tom Dieck, Inka. "Temperature tolerance and survival in darkness of kelp Gametophyte (Kelp, Phaeophyta): ecological and biogeographical implications." MARINE ECOLOGY-PROGRESS SERIES 100 (1993): 253-253.	1993	90's
193	11	Kelp	Macrocystis pyrifera	USA	California	N Amer	Northern Hemishere			26			No	days		weeks	2 weeks	Detection of living cells	Survival		cultured - early stage	Gametophyte	Juvenile	Male		Tom Dieck, Inka. "Temperature tolerance and survival in darkness of kelp Gametophyte (Kelp, Phaeophyta): ecological and biogeographical implications." MARINE ECOLOGY-PROGRESS SERIES 100 (1993): 253-253.	1993	90's
194	11	Kelp	Macrocystis pyrifera	USA	California	N Amer	Northern Hemishere			25			No	days		weeks	2 weeks	Detection of living cells	Survival		cultured - early stage	Gametophyte	Juvenile	Female		Tom Dieck, Inka. "Temperature tolerance and survival in darkness of kelp Gametophyte (Kelp, Phaeophyta): ecological and biogeographical implications." MARINE ECOLOGY-PROGRESS SERIES 100 (1993): 253-253.	1993	90's
195	11	Kelp	Macrocystis pyrifera	New Zealand	New Zealand	Aust	Southern Hemisphere			24			No	days		weeks	2 weeks	Detection of living cells	Survival		cultured - early stage	Gametophyte	Juvenile	Female		Tom Dieck, Inka. "Temperature tolerance and survival in darkness of kelp Gametophyte (Kelp, Phaeophyta): ecological and biogeographical implications." MARINE ECOLOGY-PROGRESS SERIES 100 (1993): 253-253.	1993	90's
196	11	Kelp	Nereocystis luetkeana	USA	California	N Amer	Northern Hemishere			23			No	days		weeks	2 weeks	Detection of living cells	Survival		cultured - early stage	Gametophyte	Juvenile	Male		Tom Dieck, Inka. "Temperature tolerance and survival in darkness of kelp Gametophyte (Kelp, Phaeophyta): ecological and biogeographical implications." MARINE ECOLOGY-PROGRESS SERIES 100 (1993): 253-253.	1993	90's
197	11	Kelp	Nereocystis luetkeana	USA	California	N Amer	Northern Hemishere			23			No	days		weeks	2 weeks	Detection of living cells	Survival		cultured - early stage	Gametophyte	Juvenile	Female		Tom Dieck, Inka. "Temperature tolerance and survival in darkness of kelp Gametophyte (Kelp, Phaeophyta): ecological and biogeographical implications." MARINE ECOLOGY-PROGRESS SERIES 100 (1993): 253-253.	1993	90's
198	11	Kelp	Pelagophycus porra	USA	California	N Amer	Northern Hemishere			25			No	days		weeks	2 weeks	Detection of living cells	Survival		cultured - early stage	Gametophyte	Juvenile	Male		Tom Dieck, Inka. "Temperature tolerance and survival in darkness of kelp Gametophyte (Kelp, Phaeophyta): ecological and biogeographical implications." MARINE ECOLOGY-PROGRESS SERIES 100 (1993): 253-253.	1993	90's
199	11	Kelp	Pelagophycus porra	USA	California	N Amer	Northern Hemishere			24			No	days		weeks	2 weeks	Detection of living cells	Survival		cultured - early stage	Gametophyte	Juvenile	Female		Tom Dieck, Inka. "Temperature tolerance and survival in darkness of kelp Gametophyte (Kelp, Phaeophyta): ecological and biogeographical implications." MARINE ECOLOGY-PROGRESS SERIES 100 (1993): 253-253.	1993	90's
200	11	Kelp	Saccorhiza dermatodea	Canada	Newfoundland, Canada	N Amer	Northern Hemishere	50.53	-58.28	21			No	days		weeks	2 weeks	Detection of living cells	Survival		cultured - early stage	Gametophyte	Juvenile			Tom Dieck, Inka. "Temperature tolerance and survival in darkness of kelp Gametophyte (Kelp, Phaeophyta): ecological and biogeographical implications." MARINE ECOLOGY-PROGRESS SERIES 100 (1993): 253-253.	1993	90's
201	11	Kelp	Saccorhiza polyschides	Ireland	Brannock Island, Ireland	Europe	Northern Hemishere	53.1551	-9.85652	24			No	days		weeks	2 weeks	Detection of living cells	Survival		cultured - early stage	Gametophyte	Juvenile	Male		Tom Dieck, Inka. "Temperature tolerance and survival in darkness of kelp Gametophyte (Kelp, Phaeophyta): ecological and biogeographical implications." MARINE ECOLOGY-PROGRESS SERIES 100 (1993): 253-253.	1993	90's
202	11	Kelp	Saccorhiza polyschides	Ireland	Brannock Island, Ireland	Europe	Northern Hemishere	53.1551	-9.85652	24			No	days		weeks	2 weeks	Detection of living cells	Survival		cultured - early stage	Gametophyte	Juvenile	Female		Tom Dieck, Inka. "Temperature tolerance and survival in darkness of kelp Gametophyte (Kelp, Phaeophyta): ecological and biogeographical implications." MARINE ECOLOGY-PROGRESS SERIES 100 (1993): 253-253.	1993	90's
203	12	Kelp	Undaria pinnatifida	Japan	Mugisaki, Mie Prefecture, central Japan	Asia	Northern Hemishere	34.25	136.85	28	20	3 days	Yes		10, 15, 20, 25, 26, 27,28, 29, 30	days	6 days	Growth rate	Growth	Spring	cultured - early stage	Gametophyte	Juvenile			Morita, T., Kurashima, A. and Maegawa, M. (2003), Temperature requirements for the growth and maturation of the Gametophyte of Undaria pinnatifida and U. undarioides (Kelp, Phaeophyceae). Phycological Research, 51: 154-160. https://doi.org/10.1046/j.1440-1835.2003.t01-1-00305.x	2003	00's
204	12	Kelp	Undaria undarioides	Japan	Gokasyo Bay, Mie Prefecture, central Japan	Asia	Northern Hemishere	34.31	136.69	28	20	3 days	Yes		10, 15, 20, 25, 26, 27,28, 29, 30	days	6 days	Growth rate	Growth	Spring	cultured - early stage	Gametophyte	Juvenile			Morita, T., Kurashima, A. and Maegawa, M. (2003), Temperature requirements for the growth and maturation of the Gametophyte of Undaria pinnatifida and U. undarioides (Kelp, Phaeophyceae). Phycological Research, 51: 154-160. https://doi.org/10.1046/j.1440-1835.2003.t01-1-00305.x	2003	00's
205	13	Kelp	Undaria pinnatifida	Japan	Mugisaki, Mie Prefecture, central Japan	Asia	Northern Hemishere	34.25	136.85	27			No		5, 10, 11, 12, 13, 14, 15, 20,25, 26, 27, 28, 29,30	days	8 days	Growth rate	Growth	Spring	cultured - early stage	Sporophyte	Adult			Morita, T., Kurashima, A. and Maegawa, M. (2003), Temperature requirements for the growth of young Sporophyte of Undaria pinnatifida and Undaria undarioides (Kelp, Phaeophyceae). Phycological Research, 51: 266-270. https://doi.org/10.1111/j.1440-1835.2003.t01-4-.x	2003	00's
206	13	Kelp	Undaria undarioides	Japan	Gokasyo Bay, Mie Prefecture, central Japan	Asia	Northern Hemishere	34.31	136.69	26			No		5, 10, 11, 12, 13, 14, 15, 20,25, 26, 27, 28, 29,30	days	8 days	Growth rate	Growth	Spring	cultured - early stage	Sporophyte	Adult			Morita, T., Kurashima, A. and Maegawa, M. (2003), Temperature requirements for the growth of young Sporophyte of Undaria pinnatifida and Undaria undarioides (Kelp, Phaeophyceae). Phycological Research, 51: 266-270. https://doi.org/10.1111/j.1440-1835.2003.t01-4-.x	2003	00's
207	14	Fucoid	Fucus vesiculosus	US	Schoodic Point, Maine	N Amer	Northern Hemishere	44.34	-68.06	33	8, 14	1 day	Yes	Instant	29, 30, 33, 35, 36	hours	3 hours	Survival	Survival	Summer - Winter	wild - early stage	Gametophyte	Juvenile		Intertidal	Li. R, Brawley. S.H, 2004. Improved survival under heat stress in intertidal embryos (Fucus spp.) simultaneousy exposed to hypersalinity and the effect of parental thermal history. Marine Biology. 144, 205-213	2004	00's
208	14	Fucoid	Fucus spiralis	US	Schoodic Point, Maine	N Amer	Northern Hemishere	44.34	-68.06	35	8, 14	1 day	Yes	Instant	29, 30, 33, 35, 36	hours	3 hours	Survival	Survival	Summer - Winter	wild - early stage	Gametophyte	Juvenile		Intertidal	Li. R, Brawley. S.H, 2004. Improved survival under heat stress in intertidal embryos (Fucus spp.) simultaneousy exposed to hypersalinity and the effect of parental thermal history. Marine Biology. 144, 205-213	2004	00's
209	15	Kelp	Saccharina japonica	China	San Sha in Fujian province	Asia	Northern Hemishere	26.92	120.22	20			No		10-13, 15, 20, 25	days	2 days	Blade elongation rate	Growth	Summer	Farmed - early stage	Sporophyte	Adult			Pang, S. J. et al. (2007) ‘Temperature tolerance of young Sporophyte from two populations of Laminaria japonica revealed by chlorophyll fluorescence measurements and short-term growth and survival performances in tank culture’, Aquaculture, 262(2), pp. 493–503. doi: https://doi.org/10.1016/j.aquaculture.2006.11.018.	2007	00's
210	15	Kelp	Saccharina japonica	China	San Sha in Fujian province	Asia	Northern Hemishere	26.92	120.22	24			No		10-13, 20,22, 24, 26C	days	7 days	Blade elongation rate	Growth	Summer	Farmed - early stage	Sporophyte	Adult			Pang, S. J. et al. (2007) ‘Temperature tolerance of young Sporophyte from two populations of Laminaria japonica revealed by chlorophyll fluorescence measurements and short-term growth and survival performances in tank culture’, Aquaculture, 262(2), pp. 493–503. doi: https://doi.org/10.1016/j.aquaculture.2006.11.018.	2007	00's
211	15	Kelp	Saccharina japonica	China	Tuandao bay in Qingdao	Asia	Northern Hemishere	35.96	120.37	24			No		10-13, 20,22, 24, 26C	days	7 days	Blade elongation rate	Growth	Summer	wild - early stage	Sporophyte	Adult			Pang, S. J. et al. (2007) ‘Temperature tolerance of young Sporophyte from two populations of Laminaria japonica revealed by chlorophyll fluorescence measurements and short-term growth and survival performances in tank culture’, Aquaculture, 262(2), pp. 493–503. doi: https://doi.org/10.1016/j.aquaculture.2006.11.018.	2007	00's
212	16	Kelp	Saccharina japonica	Japan	Tokushima, Japan	Asia	Northern Hemishere	34.0391	134.633	30			No		10, 15, 20, 25	hours	4h	Fv/Fm	Photosynthesis		cultured - mature stage	Sporophyte	Adult			PANG Shaojun, SHAN Tifeng. Temperature and light tolerance of representative brown, green and red algae in tumble culture revealed by chlorophyll fluorescence measurements[J]. Acta Oceanologica Sinica, 2008, (4): 137-146.	2008	00's
213	16	Kelp	Saccharina japonica	Japan	Tokushima, Japan	Asia	Northern Hemishere	34.0391	134.633	28			No		10, 15, 20, 25	hours	6h	Fv/Fm	Photosynthesis		cultured - mature stage	Sporophyte	Adult			PANG Shaojun, SHAN Tifeng. Temperature and light tolerance of representative brown, green and red algae in tumble culture revealed by chlorophyll fluorescence measurements[J]. Acta Oceanologica Sinica, 2008, (4): 137-146.	2008	00's
214	16	Kelp	Undaria pinnatifida	Japan	Tokushima, Japan	Asia	Northern Hemishere	34.0391	134.633	28			No		10, 15, 20, 25	hours	6h	Fv/Fm	Photosynthesis		cultured - mature stage	Sporophyte	Adult			PANG Shaojun, SHAN Tifeng. Temperature and light tolerance of representative brown, green and red algae in tumble culture revealed by chlorophyll fluorescence measurements[J]. Acta Oceanologica Sinica, 2008, (4): 137-146.	2008	00's
215	17	Kelp	Alaria esculenta	Norway	Kongsfjord in the vicinity of Ny Ålesund	Europe	Northern Hemishere	78.92	11.93	21			No		4,9,13,17,21,	days	2 days	Fv/Fm	Photosynthesis	Summer	Wild	Sporophyte	Adult		Subtidal	Fredersdorf, J., Müller, R., Becker, S. et al. Interactive effects of radiation, temperature and salinity on different life history stages of the Arctic kelp Alaria esculenta (Phaeophyceae). Oecologia 160, 483–492 (2009). https://doi.org/10.1007/s00442-009-1326-9	2009	00's
216	18	Seagrass	Posidonia oceanica	Spain	Cala Millor Mallorca, Spain	Europe	Northern Hemishere	39.6	3.39	28.5	ambient temperature	3-7 days	Yes	days	26,28,30,32	weeks	59 days	Growth rate	Growth	Summer	Wild -mature stage	Plants	Adult			Olsen, Y.S., Sánchez-Camacho, M., Marbà, N. et al. Mediterranean Seagrass Growth and Demography Responses to Experimental Warming. Estuaries and Coasts 35, 1205–1213 (2012). https://doi.org/10.1007/s12237-012-9521-z	2012	10's
217	19	Kelp	Lessonia nigrescens	Chile	Chilean coast from Iquique to Valdivia	S Amer	Southern Hemisphere	-33.5	-71.64	20			No		10, 15, 20	weeks	25 days	Survival	Survival		cultured - early stage	Gametophyte	Juvenile			Oppliger LV, Correa JA, Engelen AH, Tellier F, Vieira V, et al. (2012) Temperature Effects on Gametophyte Life-History Traits and Geographic Distribution of Two Cryptic Kelp Species. PLOS ONE 7(6): e39289. https://doi.org/10.1371/journal.pone.0039289	2012	10's
218	20	Kelp	Undaria pinnatifida	Japan	Matsushima Bay, Miyagi Prefecture	Asia	Northern Hemishere	38.53	141.52	24	15	2 days	Yes		15, 20, 24,27	days	7 days	Survival	Survival	Autumn	Wild -mature stage	Sporophyte	Adult		Subtidal	Gao, X., Endo, H., Taniguchi, K. et al. Combined effects of seawater temperature and nutrient condition on growth and survival of juvenile Sporophyte of the kelp Undaria pinnatifida (Kelp; Phaeophyta) cultivated in northern Honshu, Japan. J Appl Phycol 25, 269–275 (2013). https://doi.org/10.1007/s10811-012-9861-x	2013	10's
219	20	Kelp	Undaria pinnatifida	Japan	Matsushima Bay, Miyagi Prefecture	Asia	Northern Hemishere	38.53	141.52	27	15	2 days	Yes		15, 20, 24,27	days	4 days	Survival	Survival	Autumn	Wild -mature stage	Sporophyte	Adult		Subtidal	Gao, X., Endo, H., Taniguchi, K. et al. Combined effects of seawater temperature and nutrient condition on growth and survival of juvenile Sporophyte of the kelp Undaria pinnatifida (Kelp; Phaeophyta) cultivated in northern Honshu, Japan. J Appl Phycol 25, 269–275 (2013). https://doi.org/10.1007/s10811-012-9861-x	2013	10's
220	20	Kelp	Undaria pinnatifida	Japan	Naruto, Tokushima Prefecture	Asia	Northern Hemishere	34.22	135.62	27	15	2 days	Yes		15, 20, 24,27	days	5 days	Survival	Survival	Autumn	Wild -mature stage	Sporophyte	Adult		Subtidal	Gao, X., Endo, H., Taniguchi, K. et al. Combined effects of seawater temperature and nutrient condition on growth and survival of juvenile Sporophyte of the kelp Undaria pinnatifida (Kelp; Phaeophyta) cultivated in northern Honshu, Japan. J Appl Phycol 25, 269–275 (2013). https://doi.org/10.1007/s10811-012-9861-x	2013	10's
221	21	Seagrass	Thalassia hemprichii	Australia	Juno Bay, Fantome Island in the Palm Island group on the Great Barrier Reef, Australia	Aust	Southern Hemisphere	-18.68	146.52	43			No		35, 40, 43	days	2 days	Leaf density and shoot density	Growth	Summer-autumn	Wild -mature stage	Plants	Adult		Intertidal	Collier, C. J., and M. Waycott. "Temperature extremes reduce seagrass growth and induce mortality." Marine pollution bulletin 83.2 (2014): 483-490.	2014	10's
222	21	Seagrass	Halodule uninervis	Australia	Juno Bay, Fantome Island in the Palm Island group on the Great Barrier Reef, Australia	Aust	Southern Hemisphere	-18.68	146.52	43			No		35, 40, 43	days	2 days	Leaf density and shoot density	Growth	Summer-autumn	Wild -mature stage	Plants	Adult		Intertidal	Collier, C. J., and M. Waycott. "Temperature extremes reduce seagrass growth and induce mortality." Marine pollution bulletin 83.2 (2014): 483-490.	2014	10's
223	21	Seagrass	Halophila ovalis	Australia	Juno Bay, Fantome Island in the Palm Island group on the Great Barrier Reef, Australia	Aust	Southern Hemisphere	-18.68	146.52	43			No		35, 40, 43	days	2 days	Leaf density and shoot density	Growth	Summer-autumn	Wild -mature stage	Plants	Adult		Intertidal	Collier, C. J., and M. Waycott. "Temperature extremes reduce seagrass growth and induce mortality." Marine pollution bulletin 83.2 (2014): 483-490.	2014	10's
224	22	Kelp	Undaria pinnatifida	Japan	Kagoshima Bay, Sakurajima to Yamagawa, Ibusuki	Asia	Northern Hemishere	31.19	130.68	28	15	13 days	Yes	days	8, 12, 16, 20, 24, 28, 32, 36	minutes	30 minutes	Growth and survival	Growth	May, July Nov 2011. Feb and April 2012	Cultured -early stage	Gametophyte	Juvenile		Subtidal	Watanabe, Y., Nishihara, G.N., Tokunaga, S. et al. The effect of irradiance and temperature responses and the phenology of a native alga, Undaria pinnatifida (Kelp), at the southern limit of its natural distribution in Japan. J Appl Phycol 26, 2405–2415 (2014). https://doi.org/10.1007/s10811-014-0264-z	2014	10's
225	23	Kelp	Laminaria ochroleuca	France	Brittany, France	Europe	Northern Hemishere	48.7	3.94	27.5	15	5 days	Yes		22.5, 25, 27.5, 30	hours	1 hour,4 times	Growth (change in blade area)	Growth	Summer	Wild -mature stage	Sporophyte	Adult		Subtidal	Pereira. T, Engelen. A, Pearson. G, Valero. M, Serrao. E, 2015. Response of kelps from different latitudes to consecutive heat shock. Journal of Experimental Marine Biology and Ecology 463, 57-62	2015	10's
226	23	Kelp	Saccorhiza polyschides	France	Brittany, France	Europe	Northern Hemishere	48.7	3.94	30	15	5 days	Yes		22.5, 25, 27.5, 30	hours	1 hour,4 times	Growth (change in blade area)	Growth	Summer	Wild -mature stage	Sporophyte	Adult		Subtidal	Pereira. T, Engelen. A, Pearson. G, Valero. M, Serrao. E, 2015. Response of kelps from different latitudes to consecutive heat shock. Journal of Experimental Marine Biology and Ecology 463, 57-62	2015	10's
227	23	Kelp	Saccorhiza polyschides	Portugal	Northern Portugal	Europe	Northern Hemishere	41.71	8.8	30	15	5 days	Yes		22.5, 25, 27.5, 30	hours	1 hour,4 times	Growth (change in blade area)	Growth	Spring	Wild -mature stage	Sporophyte	Adult		Subtidal	Pereira. T, Engelen. A, Pearson. G, Valero. M, Serrao. E, 2015. Response of kelps from different latitudes to consecutive heat shock. Journal of Experimental Marine Biology and Ecology 463, 57-62	2015	10's
228	24	Fucoid	Ascophyllum nodosum	Canada	Duncans Cove, Nova Scotia	N Amer	Northern Hemishere	44.5	-63.53	26	6	4 days	Yes	days	12, 16, 20, 23, 26, 29	weeks	20 days	Growth rate	Growth	Summer	Wild -mature stage	Sporophyte	Adult		Subtidal	Wilson. K, Kay. L, Schmidt. A, Lotze. H, 2015. Effects of increasing water temperatures on survival and growth of ecologically and economically important seaweeds in Atlnatic Canada: implications for climate change. Maine Biology. 162, 2431-2444	2015	10's
229	24	Fucoid	Fucus vesiculosus	Canada	Duncans Cove, Nova Scotia	N Amer	Northern Hemishere	44.5	-63.53	26	6	4 days	Yes	days	12, 16, 20, 23, 26, 29	weeks	20 days	Growth rate	Growth	Summer	Wild -mature stage	Sporophyte	Adult		Subtidal	Wilson. K, Kay. L, Schmidt. A, Lotze. H, 2015. Effects of increasing water temperatures on survival and growth of ecologically and economically important seaweeds in Atlnatic Canada: implications for climate change. Maine Biology. 162, 2431-2444	2015	10's
230	24	Kelp	Laminaria digitata	Canada	Duncans Cove, Nova Scotia	N Amer	Northern Hemishere	44.5	-63.53	20	6	4 days	Yes	days	12, 16, 20, 23, 26, 29	weeks	20 days	Growth rate	Growth	Summer	Wild -mature stage	Sporophyte	Adult		Subtidal	Wilson. K, Kay. L, Schmidt. A, Lotze. H, 2015. Effects of increasing water temperatures on survival and growth of ecologically and economically important seaweeds in Atlnatic Canada: implications for climate change. Maine Biology. 162, 2431-2444	2015	10's
231	24	Fucoid	Ascophyllum nodosum	Canada	Duncans Cove, Nova Scotia	N Amer	Northern Hemishere	44.5	-63.53	23	6	4 days	Yes	days	12, 16, 20, 23, 26, 29	weeks	56 days	Growth rate	Growth	Summer	Wild -mature stage	Sporophyte	Adult		Subtidal	Wilson. K, Kay. L, Schmidt. A, Lotze. H, 2015. Effects of increasing water temperatures on survival and growth of ecologically and economically important seaweeds in Atlnatic Canada: implications for climate change. Maine Biology. 162, 2431-2444	2015	10's
232	24	Fucoid	Fucus vesiculosus	Canada	Duncans Cove, Nova Scotia	N Amer	Northern Hemishere	44.5	-63.53	26	6	4 days	Yes	days	12, 16, 20, 23, 26, 29	weeks	56 days	Growth rate	Growth	Summer	Wild -mature stage	Sporophyte	Adult		Subtidal	Wilson. K, Kay. L, Schmidt. A, Lotze. H, 2015. Effects of increasing water temperatures on survival and growth of ecologically and economically important seaweeds in Atlnatic Canada: implications for climate change. Maine Biology. 162, 2431-2444	2015	10's
233	24	Kelp	Laminaria digitata	Canada	Duncans Cove, Nova Scotia	N Amer	Northern Hemishere	44.5	-63.53	20	6	4 days	Yes	days	12, 16, 20, 23, 26, 29	weeks	56 days	Growth rate	Growth	Summer	Wild -mature stage	Sporophyte	Adult		Subtidal	Wilson. K, Kay. L, Schmidt. A, Lotze. H, 2015. Effects of increasing water temperatures on survival and growth of ecologically and economically important seaweeds in Atlnatic Canada: implications for climate change. Maine Biology. 162, 2431-2444	2015	10's
234	24	Fucoid	Ascophyllum nodosum	Canada	Duncans Cove, Nova Scotia	N Amer	Northern Hemishere	44.5	-63.53	26	6	4 days	Yes	days	12, 16, 20, 23, 26, 29	weeks	56 days	% survival	Survival	Summer	Wild -mature stage	Sporophyte	Adult		Subtidal	Wilson. K, Kay. L, Schmidt. A, Lotze. H, 2015. Effects of increasing water temperatures on survival and growth of ecologically and economically important seaweeds in Atlnatic Canada: implications for climate change. Maine Biology. 162, 2431-2444	2015	10's
235	24	Fucoid	Fucus vesiculosus	Canada	Duncans Cove, Nova Scotia	N Amer	Northern Hemishere	44.5	-63.53	26	6	4 days	Yes	days	12, 16, 20, 23, 26, 29	weeks	56 days	% survival	Survival	Summer	Wild -mature stage	Sporophyte	Adult		Subtidal	Wilson. K, Kay. L, Schmidt. A, Lotze. H, 2015. Effects of increasing water temperatures on survival and growth of ecologically and economically important seaweeds in Atlnatic Canada: implications for climate change. Maine Biology. 162, 2431-2444	2015	10's
236	24	Kelp	Laminaria digitata	Canada	Duncans Cove, Nova Scotia	N Amer	Northern Hemishere	44.5	-63.53	20	6	4 days	Yes	days	12, 16, 20, 23, 26, 29	weeks	56 days	% survival	Survival	Summer	Wild -mature stage	Sporophyte	Adult		Subtidal	Wilson. K, Kay. L, Schmidt. A, Lotze. H, 2015. Effects of increasing water temperatures on survival and growth of ecologically and economically important seaweeds in Atlnatic Canada: implications for climate change. Maine Biology. 162, 2431-2444	2015	10's
237	25	Fucoid	Fucus vesiculosus	Norway	non-tidal Kiel Fjord, Western baltic sea	Europe	Northern Hemishere	54.45	10.2	27	10	3 days	Yes		5, 10, 15, 20, 24, 26, 27, 28, 29	weeks	3 weeks	Survival	Survival	Summer	Wild -mature stage	Sporophyte	Adult		Subtidal	Graiff, A. et al. (2015) ‘Temperature tolerance of western Baltic Sea Fucus vesiculosus - growth, photosynthesis and survival’, Journal of Experimental Marine Biology and Ecology, 471, pp. 8–16. doi: 10.1016/j.jembe.2015.05.009.	2015	10's
238	25	Fucoid	Fucus vesiculosus	Norway	non-tidal Kiel Fjord, Western baltic sea	Europe	Northern Hemishere	54.45	10.2	26	10	3 days	Yes		5, 10, 15, 20, 24, 26, 27, 28, 29	weeks	3 weeks	Growth	Growth	Summer	Wild -mature stage	Sporophyte	Adult		Subtidal	Graiff, A. et al. (2015) ‘Temperature tolerance of western Baltic Sea Fucus vesiculosus - growth, photosynthesis and survival’, Journal of Experimental Marine Biology and Ecology, 471, pp. 8–16. doi: 10.1016/j.jembe.2015.05.009.	2015	10's
239	25	Fucoid	Fucus vesiculosus	Norway	non-tidal Kiel Fjord, Western baltic sea	Europe	Northern Hemishere	54.45	10.2	27	10	3 days	Yes		5, 10, 15, 20, 24, 26, 27, 28, 29	weeks	3 weeks	Fv/Fm	Photosynthesis	Summer	Wild -mature stage	Sporophyte	Adult		Subtidal	Graiff, A. et al. (2015) ‘Temperature tolerance of western Baltic Sea Fucus vesiculosus - growth, photosynthesis and survival’, Journal of Experimental Marine Biology and Ecology, 471, pp. 8–16. doi: 10.1016/j.jembe.2015.05.009.	2015	10's
240	26	Kelp	Ecklonia radicosa	Japan	Habuminato Izu-Oshima Island	Asia	Northern Hemishere	34.68	139.44	31	22	3 days	Yes		16 steps from 10 to 33C	days	6 days	Growth	Growth	September, 2005	cultured - early stage	Gametophyte	Juvenile	Male		Komazawa, I., Sakanishi, Y. and Tanaka, J. (2015), Temperature requirements of warm kelp. Phycol Res, 63: 64-71. https://doi.org/10.1111/pre.12068	2015	10's
241	26	Kelp	Ecklonia radicosa	Japan	Habuminato Izu-Oshima Island	Asia	Northern Hemishere	34.68	139.44	30	22	3 days	Yes		16 steps from 10 to 33C	days	6 days	Growth	Growth	September, 2005	cultured - early stage	Gametophyte	Juvenile	Female		Komazawa, I., Sakanishi, Y. and Tanaka, J. (2015), Temperature requirements of warm kelp. Phycol Res, 63: 64-71. https://doi.org/10.1111/pre.12068	2015	10's
242	26	Kelp	Ecklonia radicosa	Japan	Habuminato Izu-Oshima Island	Asia	Northern Hemishere	34.68	139.44	25	22	3 days	Yes		13 steps from 10 to 30	weeks	2 weeks	Maturation	Growth	September, 2005	cultured - early stage	Gametophyte	Juvenile	Female		Komazawa, I., Sakanishi, Y. and Tanaka, J. (2015), Temperature requirements of warm kelp. Phycol Res, 63: 64-71. https://doi.org/10.1111/pre.12068	2015	10's
243	26	Kelp	Ecklonia radicosa	Japan	Habuminato Izu-Oshima Island	Asia	Northern Hemishere	34.68	139.44	28	22	3 days	Yes		18steps from 4 to 31	weeks	1 month	Growth	Growth	September, 2005	cultured - early stage	Sporophyte	Adult	Male		Komazawa, I., Sakanishi, Y. and Tanaka, J. (2015), Temperature requirements of warm kelp. Phycol Res, 63: 64-71. https://doi.org/10.1111/pre.12068	2015	10's
244	27	Kelp	Saccharina latissima	Canada	Splitnose Point south of Halifax, Nova Scotia	N Amer	Northern Hemishere	44.48	-63.54	18			No		11, 14, 18 21	weeks	3 weeks	Growth & survival	Growth	Summer	Wild -mature stage	Sporophyte	Adult		Subtidal	Simonson EJ, Scheibling RE, Metaxas A (2015) Kelp in hot water: I. Warming seawater temperature induces weakening and loss of kelp tissue. Mar Ecol Prog Ser 537:89-104. https://doi.org/10.3354/meps11438	2015	10's
245	27	Kelp	Laminaria digitata	Canada	Splitnose Point south of Halifax, Nova Scotia	N Amer	Northern Hemishere	44.48	-63.54	18			No		11, 14, 18, 21	weeks	3 weeks	Growth & survival	Survival	Summer	Wild -mature stage	Sporophyte	Adult		Subtidal	Simonson EJ, Scheibling RE, Metaxas A (2015) Kelp in hot water: I. Warming seawater temperature induces weakening and loss of kelp tissue. Mar Ecol Prog Ser 537:89-104. https://doi.org/10.3354/meps11438	2015	10's
246	27	Kelp	Agarum clathratum	Canada	Splitnose Point south of Halifax, Nova Scotia	N Amer	Northern Hemishere	44.48	-63.54	18			No		11, 14, 18, 21	weeks	3 weeks	Growth & survival	Growth	Summer	Wild -mature stage	Sporophyte	Adult		Subtidal	Simonson EJ, Scheibling RE, Metaxas A (2015) Kelp in hot water: I. Warming seawater temperature induces weakening and loss of kelp tissue. Mar Ecol Prog Ser 537:89-104. https://doi.org/10.3354/meps11438	2015	10's
247	28	Fucoid	Sargassum fusiforme	Japan	Sakurajima, Kagoshima, Japan	Asia	Northern Hemishere	31.59	130.59 E	28	20	1-3 days	Yes		8C, 12, 16, 20, 24,28, 32, 36	hours	6 hours	Fv/Fm	Photosynthesis	Winter-Spring	Wild - mature stage	Sporophyte	Adult			Shogo Kokubu, Gregory N. Nishihara, Yuki Watanabe, Yutaro Tsuchiya, Yuhei Amamo & Ryuta Terada (2015) The effect of irradiance and temperature on the photosynthesis of a native alga Sargassum fusiforme (Fucoid) from Kagoshima, Japan, Phycologia, 54:3, 235-247, DOI: 10.2216/15-007.1	2015	10's
248	29	Kelp	Laminaria digitata	UK	St Mawes Bay, Cornwall, UK	Europe	Northern Hemishere	50.16	-5.02	28	15	7 days	Yes		heat shock experiment- 8, 12, 16, 20, 24, 28, 32C Consecutive stress experiments- 0, 4, 15, 24, 28, 32C	hours	heat shock experiment - 1 hour consecutive stress experiments- 1 hour for 4 tidal cycles	Fv/Fm	Photosynthesis	Autumn	Wild -mature stage	Sporophyte	Adult		Intertidal	King. N, Wilcockson. D, Webster. R, Smale. D, Hoelters. L, Moore. P, 2017. Cumulative stress restricts niche filling potential of habitat forming kelps in a future climate. Functional Ecology. 32:288-299	2017	10's
249	29	Kelp	Laminaria ochroleuca	UK	St Mawes Bay, Cornwall, UK	Europe	Northern Hemishere	50.16	-5.02	28	15	7 days	Yes		heat shock experiment- 8, 12, 16, 20, 24, 28, 32C Consecutive stress experiments- 0, 4, 15, 24, 28, 32C	hours	heat shock experiment - 1 hour consecutive stress experiments- 1 hour for 4 tidal cycles	Fv/Fm	Photosynthesis	Autumn	Wild -mature stage	Sporophyte	Adult		Intertidal	King. N, Wilcockson. D, Webster. R, Smale. D, Hoelters. L, Moore. P, 2017. Cumulative stress restricts niche filling potential of habitat forming kelps in a future climate. Functional Ecology. 32:288-299	2017	10's
250	30	Seagrass	Posidonia oceanica	Spain	Mazarrón Bay, Murcia, Spain	Europe	Northern Hemishere	37.53	1.28	29			No		27, 29, 31, 33	weeks	1 month	Growth & Survival	Growth	Spring	Cultured -mature stage	Plants	Adult		Subtidal	Laura Guerrero-Meseguer, Arnaldo Marín, Carlos Sanz-Lázaro, Future heat waves due to climate change threaten the survival of Posidonia oceanica seedlings, Environmental Pollution, Volume 230, 2017, Pages 40-45, ISSN 0269-7491,https://doi.org/10.1016/j.envpol.2017.06.039.	2017	10's
251	31	Kelp	Saccharina japonica	Korea	culture ropes at Haenam, southwestern coast of Korea	Asia	Northern Hemishere	34.64	126.27	24	15	2 months	Yes		18, 20, 22, 24, 26	weeks	4-5 weeks	Growth	Growth	September	Wild-collected mature	Gametophyte	Juvenile		Subtidal	Hwang, E.K., Ha, D.S. & Park, C.S. The influences of temperature and irradiance on thallus length of Saccharina japonica(Phaeophyta) during the early stages of cultivation. J Appl Phycol30, 2875–2882 (2018). https://doi.org/10.1007/s10811-018-1565-4	2018	10's
252	32	Seagrass	Cymodocea nodosa	Mallorca	southwest Mallorca, Balearic Islands	Europe	Northern Hemishere	39.39	2.37	36.9	18	2 days	Yes	days	12, 15, 18, 21, 24, 26, 28, 30, 32, 34	weeks	3 weeks	Relative growth rate	Growth	Winter-Spring	Wild -mature stage	Plants	Adult		Subtidal	Savva, I, Bennett, S, Roca, G, Jordà, G, Marbà, N. Thermal tolerance of Mediterranean marine macrophytes: Vulnerability to global warming. Ecol Evol. 2018; 8: 12032– 12043. https://doi.org/10.1002/ece3.4663	2018	10's
253	32	Seagrass	Posidonia oceanica	Spain	southwest Mallorca, Balearic Islands	Europe	Northern Hemishere	39.39	2.37	33.8	18	2 days	Yes	days	12, 15, 18, 21, 24, 26, 28, 30, 32, 34	weeks	3 weeks	Relative growth rate	Growth	Winter-Spring	Wild -mature stage	Plants	Adult		Subtidal	Savva, I, Bennett, S, Roca, G, Jordà, G, Marbà, N. Thermal tolerance of Mediterranean marine macrophytes: Vulnerability to global warming. Ecol Evol. 2018; 8: 12032– 12043. https://doi.org/10.1002/ece3.4663	2018	10's
254	32	Fucoid	Cystoseira compressa	Mallorca	southwest Mallorca, Balearic Islands	Europe	Northern Hemishere	39.39	2.37	36.1	17	2 days	Yes	days	12, 15, 18, 21, 24, 26, 28, 30, 32, 34	weeks	2 weeks	Relative growth rate	Growth	Winter-Spring	Wild -mature stage	Sporophyte	Adult		Subtidal	Savva, I, Bennett, S, Roca, G, Jordà, G, Marbà, N. Thermal tolerance of Mediterranean marine macrophytes: Vulnerability to global warming. Ecol Evol. 2018; 8: 12032– 12043. https://doi.org/10.1002/ece3.4663	2018	10's
255	33	Kelp	Costaria costata	Japan	Charatsunai Beach, Muroran City, Hokkaido Island,Japan	Asia	Northern Hemishere	42.3	14.92	24	8, 12, 16, 20, 24, 28, 32, 36	30 minutes	Yes	days	8, 12, 16, 20, 24, 28, 32, 36	minutes	40 minutes	Survival	Survival	Summer	Cultured - early stage	Sporophyte	Adult			Iris Ann Borlongan, Kazuya Matsumoto, Yoshiki Nakazaki, Natsumi Shimada, Jumpei Kozono, Gregory N. Nishihara, Satoshi Shimada, Yuki Watanabe & Ryuta Terada (2018) Photosynthetic activity of two life history stages of Costaria costata (Kelp, Phaeophyceae) in response to PAR and temperature gradient, Phycologia, 57:2, 159-168, DOI: 10.2216/17-70.1	2018	10's
256	34	Fucoid	Sargassum patens	Japan	Sakurajima, Kagoshima City, Kyushu Island	Asia	Northern Hemishere	31.59	130.59	32	20 then 8, 12, 16, 20, 24, 28, 32, 36, 40	3 days and 30minutes	Yes		8, 12, 16, 20, 24, 28, 32, 36, 40	minutes	30 minutes	Fv/Fm	Photosynthesis	Spring-Summer	Wild - mature stage	Sporophyte	Adult			Terada, R., Matsumoto, K., Borlongan, I.A. et al. The combined effects of PAR and temperature including the chilling-light stress on the photosynthesis of a temperate brown alga, Sargassum patens (Fucoid), based on field and laboratory measurements. J Appl Phycol 30, 1893–1904 (2018). https://doi.org/10.1007/s10811-017-1344-7	2018	10's
257	35	Kelp	Saccharina angustata	Japan	Charatsuni Beach, Muroran City, Hokkaido, Japan	Asia	Northern Hemishere	42.42	140.99	20	16	1-3 days	Yes	days	8, 12, 16, 20, 24, 28, 32, 36	days	72 hours	Fv/Fm	Photosynthesis	All year	Wild -mature stage	Sporophyte	Adult			Borlongan. I, Maeno. Y, Kozono. J, Endo. H, Shimada. S, Nishihara. G, Terada. R, 2019. Photosynthetic performance of Saccharina angustata (Kelp, Phaeophyceae) at the southern boundary of subarctic kelp distribution in Japan. Phycologia. 58:3, 300-309	2019	10's
258	36	Kelp	Saccharina latissima	US	Cape Cod Canal	N Amer	Northern Hemishere	41.77	-70.5	19			No		12,16,19, 23, 25C surviving Sporophyte: 18C	weeks	20 days	Growth rate	Growth	Spring	Wild -mature stage	Sporophyte	Adult			Umanzor, S, Shin, S, Yarish, C, Augyte, S, Kim, JK. Exploratory evaluation of the effects of Kelpak® seaweed extract on cultivated kelp Saccharina spp. exposed to sublethal and lethal temperatures. J World Aquacult Soc. 2020; 51: 960– 969. https://doi.org/10.1111/jwas.12687	2020	20's
259	36	Kelp	Saccharina angustissima	US	Casco Bay	N Amer	Northern Hemishere	43.72	-70.19	19			No		12,16,19, 23, 25C surviving Sporophyte: 18C	weeks	20 days	Growth rate	Growth	Spring	Wild -mature stage	Sporophyte	Adult			Umanzor, S, Shin, S, Yarish, C, Augyte, S, Kim, JK. Exploratory evaluation of the effects of Kelpak® seaweed extract on cultivated kelp Saccharina spp. exposed to sublethal and lethal temperatures. J World Aquacult Soc. 2020; 51: 960– 969. https://doi.org/10.1111/jwas.12687	2020	20's
260	37	Kelp	Macrocystis pyrifera	South Africa	Kommetjie, South Africa,	Africa	Southern Hemisphere	-34.14	18.32	20	15	5 days	Yes		15, 17.5, 20, 22.5	days	3 days	Thallus deterioration	Survival	Summer	Wild -mature stage	Sporophyte	Adult		Intertidal	Fleischman, M.J., Bolton, J.J. & Rothman, M.D. Macrocystis (Kelp, Phaeophyceae) in South Africa: distribution, morphology, and potential susceptibility to warming events. J Appl Phycol 32, 2447–2457 (2020). https://doi.org/10.1007/s10811-019-01980-w	2020	20's
261	37	Kelp	Ecklonia maxima	South Africa	Kommetjie, South Africa,	Africa	Southern Hemisphere	-34.14	18.32	22.5	15	5 days	Yes		15, 17.5, 20, 22.5	days	3 days	Thallus deterioration	Survival	Summer	Wild-mature stage	Sporophyte	Adult		Intertidal	Fleischman, M.J., Bolton, J.J. & Rothman, M.D. Macrocystis (Kelp, Phaeophyceae) in South Africa: distribution, morphology, and potential susceptibility to warming events. J Appl Phycol 32, 2447–2457 (2020). https://doi.org/10.1007/s10811-019-01980-w	2020	20's
262	38	Kelp	Laminaria digitata	Germany	Helgoland, North Sea, Germany	Europe	Northern Hemishere	54.18	7.89	22.5	15	5 days	Yes	days	15,20,22.5,25	days	8 days	Gametophyte survival	Survival	Summer-autumn	Cutlured - early stage	Gametophyte	Juvenile		Intertidal	Martins N, Pearson GA, Bernard J, Serrão EA, Bartsch I (2020) . PLOS ONE 15(6): e0235388. https://doi.org/10.1371/journal.pone.0235388	2020	20's
263	38	Kelp	Laminaria digitata	Svalbard	Kongsfjorden, Spitsbergen, Svalbard	Europe	Northern Hemishere	78.99	11.96	22.5	15	5 days	Yes	days	15,20,22.5,25	days	8 days	Gametophyte survival	Survival	Summer-autumn	Cutlured - early stage	Gametophyte	Juvenile		Subtidal	Martins N, Pearson GA, Bernard J, Serrão EA, Bartsch I (2020) Thermal traits for reproduction and recruitment differ between Arctic and Atlantic kelp Laminaria digitata. PLOS ONE 15(6): e0235388. https://doi.org/10.1371/journal.pone.0235388	2020	20's
264	39	Kelp	Lessonia corrugata	Tasmania	Crayfish Point, South-Eastern Tasmania	Aust	Southern Hemisphere	-43.02	147.55	22.3			No		5.7, 8.3, 11.0, 13.2, 15.3, 16.9, 18.5, 19.9, 21.1, 22.4, 23.6, and 24.9 °C for 24h	hours	24 hours	Gametphyte growth	Growth	May	wild - early stage	Gametophyte	Juvenile	Female	Subtidal	Paine, E.R., Schmid, M., Gaitán-Espitia, J.D. et al. Narrow range of temperature and irradiance supports optimal development of Lessonia corrugata (Ochrophyta) Gametophyte: implications for kelp aquaculture and responses to climate change. J Appl Phycol 33, 1721–1730 (2021). https://doi.org/10.1007/s10811-021-02382-7	2021	20's
265	39	Kelp	Lessonia corrugata	Tasmania	Crayfish Point, South-Eastern Tasmania	Aust	Southern Hemisphere	-43.02	147.55	22.1			No		5.7, 8.3, 11.0, 13.2, 15.3, 16.9, 18.5, 19.9, 21.1, 22.4, 23.6, and 24.9 °C for 24h	hours	24 hours	Gametphyte growth	Growth	May	wild - early stage	Gametophyte	Juvenile	Male	Subtidal	Paine, E.R., Schmid, M., Gaitán-Espitia, J.D. et al. Narrow range of temperature and irradiance supports optimal development of Lessonia corrugata (Ochrophyta) Gametophyte: implications for kelp aquaculture and responses to climate change. J Appl Phycol 33, 1721–1730 (2021). https://doi.org/10.1007/s10811-021-02382-7	2021	20's
266	39	Kelp	Lessonia corrugata	Tasmania	Crayfish Point, South-Eastern Tasmania	Aust	Southern Hemisphere	-43.02	147.55	23.2			No		5.7, 8.3, 11.0, 13.2, 15.3, 16.9, 18.5, 19.9, 21.1, 22.4, 23.6, and 24.9 °C for 24h	hours	24 hours	Gametphyte maturation	Growth	May	wild - early stage	Gametophyte	Juvenile	Female	Subtidal	Paine, E.R., Schmid, M., Gaitán-Espitia, J.D. et al. Narrow range of temperature and irradiance supports optimal development of Lessonia corrugata (Ochrophyta) Gametophyte: implications for kelp aquaculture and responses to climate change. J Appl Phycol 33, 1721–1730 (2021). https://doi.org/10.1007/s10811-021-02382-7	2021	20's
267	40	Seagrass	Posidonia oceanica	Spain	Catalonia	Europe	Northern Hemishere	42.29	3.29	30	ambient conditions (at collection site)	48 hours	Yes	days	15,18,21,24,26,28,30,32,34,36°C	weeks	14 days for algal species 21 days for seagrass	Growth	Growth	June 2016, August 2016, July 2017, September 2017	Wild -mature stage	Plants	Adult			Bennett, S. et al. (2022) ‘Thermal Performance of Seaweeds and Seagrasses Across a Regional Climate Gradient’, Frontiers in Marine Science, 9, pp. 1–22. doi: 10.3389/fmars.2022.733315.	2022	20's
268	40	Seagrass	Cymodocea nodosa	Spain	Catalonia	Europe	Northern Hemishere	42.29	3.29	41	ambient conditions (at collection site)	48 hours	Yes	days	15,18,21,24,26,28,30,32,34,36°C	weeks	14 days for algal species 21 days for seagrass	Growth	Growth	June 2016, August 2016, July 2017, September 2017	Wild-mature stage	Plants	Adult			Bennett, S. et al. (2022) ‘Thermal Performance of Seaweeds and Seagrasses Across a Regional Climate Gradient’, Frontiers in Marine Science, 9, pp. 1–22. doi: 10.3389/fmars.2022.733315.	2022	20's
269	40	Fucoid	Cystoseira compressa	Spain	Catalonia	Europe	Northern Hemishere	42.29	3.29	32	ambient conditions (at collection site)	48 hours	Yes	days	15,18,21,24,26,28,30,32,34,36°C	weeks	14 days for algal species 21 days for seagrass	Growth	Growth	June 2016, August 2016, July 2017, September 2017	Wild-mature stage	Sporophyte	Adult			Bennett, S. et al. (2022) ‘Thermal Performance of Seaweeds and Seagrasses Across a Regional Climate Gradient’, Frontiers in Marine Science, 9, pp. 1–22. doi: 10.3389/fmars.2022.733315.	2022	20's
270	40	Seagrass	Posidonia oceanica	Spain	Mallorca	Europe	Northern Hemishere	39.53	2.59	30	ambient conditions (at collection site)	48 hours	Yes	days	15,18,21,24,26,28,30,32,34,36°C	weeks	14 days for algal species 21 days for seagrass	Growth	Growth	June 2016, August 2016, July 2017, September 2017	Wild -mature stage	Plants	Adult			Bennett, S. et al. (2022) ‘Thermal Performance of Seaweeds and Seagrasses Across a Regional Climate Gradient’, Frontiers in Marine Science, 9, pp. 1–22. doi: 10.3389/fmars.2022.733315.	2022	20's
271	40	Seagrass	Cymodocea nodosa	Spain	Mallorca	Europe	Northern Hemishere	39.53	2.59	37.5	ambient conditions (at collection site)	48 hours	Yes	days	15,18,21,24,26,28,30,32,34,36°C	weeks	14 days for algal species 21 days for seagrass	Growth	Growth	June 2016, August 2016, July 2017, September 2017	Wild-mature stage	Plants	Adult			Bennett, S. et al. (2022) ‘Thermal Performance of Seaweeds and Seagrasses Across a Regional Climate Gradient’, Frontiers in Marine Science, 9, pp. 1–22. doi: 10.3389/fmars.2022.733315.	2022	20's
272	40	Fucoid	Cystoseira compressa	Spain	Mallorca	Europe	Northern Hemishere	39.53	2.59	30	ambient conditions (at collection site)	48 hours	Yes	days	15,18,21,24,26,28,30,32,34,36°C	weeks	14 days for algal species 21 days for seagrass	Growth	Growth	June 2016, August 2016, July 2017, September 2017	Wild-mature stage	Sporophyte	Adult			Bennett, S. et al. (2022) ‘Thermal Performance of Seaweeds and Seagrasses Across a Regional Climate Gradient’, Frontiers in Marine Science, 9, pp. 1–22. doi: 10.3389/fmars.2022.733315.	2022	20's
273	40	Seagrass	Posidonia oceanica	Greece	Crete	Europe	Northern Hemishere	35.21	26.27	30	ambient conditions (at collection site)	48 hours	Yes	days	15,18,21,24,26,28,30,32,34,36°C	weeks	14 days for algal species 21 days for seagrass	Growth	Growth	June 2016, August 2016, July 2017, September 2017	Wild -mature stage	Plants	Adult			Bennett, S. et al. (2022) ‘Thermal Performance of Seaweeds and Seagrasses Across a Regional Climate Gradient’, Frontiers in Marine Science, 9, pp. 1–22. doi: 10.3389/fmars.2022.733315.	2022	20's
274	40	Seagrass	Cymodocea nodosa	Greece	Crete	Europe	Northern Hemishere	35.21	26.27	48	ambient conditions (at collection site)	48 hours	Yes	days	15,18,21,24,26,28,30,32,34,36°C	weeks	14 days for algal species 21 days for seagrass	Growth	Growth	June 2016, August 2016, July 2017, September 2017	Wild-mature stage	Plants	Adult			Bennett, S. et al. (2022) ‘Thermal Performance of Seaweeds and Seagrasses Across a Regional Climate Gradient’, Frontiers in Marine Science, 9, pp. 1–22. doi: 10.3389/fmars.2022.733315.	2022	20's
275	41	Kelp	Laminaria digitata	UK	Firestone Bay, Plymouth	Europe	Northern Hemishere	50.3611	4.15996	28			No	days		weeks		Fv/Fm	Photosynthesis	Summer	Wild-mature stage	Sporophyte	Adult			King et al.	2024	20's
276	41	Kelp	Laminaria ochroleuca	UK	Firestone Bay, Plymouth	Europe	Northern Hemishere	50.3611	4.15996	30			No	days		weeks		Fv/Fm	Photosynthesis	Summer	Wild-mature stage	Sporophyte	Adult			King et al.	2024	20's
277	41	Seagrass	Zostera marina	UK	Cawsand Bay	Europe	Northern Hemishere	50.3313	4.19792	38			No	days		weeks		Fv/Fm	Photosynthesis	Summer	Wild-mature stage	Plants	Adult			King et al.	2024	20's
278	41	Seagrass	Zostera noltei	UK	Thanckes Lake	Europe	Northern Hemishere	50.3812	4.19782	38			No	days		weeks		Fv/Fm	Photosynthesis	Summer	Wild-mature stage	Plants	Adult			King et al.	2024	20's
279	42	Kelp	Laminaria digitata	Germany	Helgoland	Europe	Northern Hemishere	54.15	7.87	21			No		0,16,17,18,19,20,21,22,23,24 C	weeks	2 weeks	Survival	Survival		Cultured	Sporophyte	Adult			tom Dieck, I. (1992) North Pacific and North Atlantic digitate Laminaria species (Phaeophyta): hybridization experiments and temperature responses. Phycologia. 31(2), 147-163.	1992	90's
280	42	Kelp	Laminaria digitata	Canada	Halifax	N Amer	Northern Hemishere	44.62	-63.55	21			No		0,16,17,18,19,20,21,22,23,24 C	weeks	2 weeks	Survival	Survival		Cultured	Sporophyte	Adult			tom Dieck, I. (1992) North Pacific and North Atlantic digitate Laminaria species (Phaeophyta): hybridization experiments and temperature responses. Phycologia. 31(2), 147-163.	1992	90's
281	42	Kelp	Hedophyllum bongardianum	Canada	Bamfield	N Amer	Northern Hemishere	48.83	-125.14	18			No		0,16,17,18,19,20,21,22,23,24 C	weeks	2 weeks	Survival	Survival		Cultured	Sporophyte	Adult			tom Dieck, I. (1992) North Pacific and North Atlantic digitate Laminaria species (Phaeophyta): hybridization experiments and temperature responses. Phycologia. 31(2), 147-163.	1992	90's
282	42	Kelp	Laminaria hyperborea	Germany	Helgoland	Europe	Northern Hemishere	54.15	7.87	20			No		0,16,17,18,19,20,21,22,23,24 C	weeks	2 weeks	Survival	Survival		Cultured	Sporophyte	Adult			tom Dieck, I. (1992) North Pacific and North Atlantic digitate Laminaria species (Phaeophyta): hybridization experiments and temperature responses. Phycologia. 31(2), 147-163.	1992	90's
283	42	Kelp	Laminaria ochroleuca	France	Roscoff	Europe	Northern Hemishere	48.72	-3.99	23			No		0,16,17,18,19,20,21,22,23,24 C	weeks	2 weeks	Survival	Survival		Cultured	Sporophyte	Adult			tom Dieck, I. (1992) North Pacific and North Atlantic digitate Laminaria species (Phaeophyta): hybridization experiments and temperature responses. Phycologia. 31(2), 147-163.	1992	90's
284	42	Kelp	Laminaria setchellii	Canada	Bamfield	N Amer	Northern Hemishere	48.83	-125.14	19			No		0,16,17,18,19,20,21,22,23,24 C	weeks	2 weeks	Survival	Survival		Cultured	Sporophyte	Adult			tom Dieck, I. (1992) North Pacific and North Atlantic digitate Laminaria species (Phaeophyta): hybridization experiments and temperature responses. Phycologia. 31(2), 147-163.	1992	90's
285	42	Kelp	Laminaria solidungula	Canada	Igloolik	N Amer	Northern Hemishere	69.31	-81.97	16			No		0,16,17,18,19,20,21,22,23,24 C	weeks	2 weeks	Survival	Survival		Cultured	Sporophyte	Adult			tom Dieck, I. (1992) North Pacific and North Atlantic digitate Laminaria species (Phaeophyta): hybridization experiments and temperature responses. Phycologia. 31(2), 147-163.	1992	90's
286	42	Kelp	Laminaria digitata	Canada	Halifax	N Amer	Northern Hemishere	44.62	-63.55	20			No		0,16,17,18,19,20,21,22,23,24 C	weeks	2 weeks	Survival	Survival		Cultured	Sporophyte	Adult	Female		tom Dieck, I. (1992) North Pacific and North Atlantic digitate Laminaria species (Phaeophyta): hybridization experiments and temperature responses. Phycologia. 31(2), 147-163.	1992	90's
287	42	Kelp	Laminaria ochroleuca	France	Roscoff	Europe	Northern Hemishere	48.72	-3.99	21			No		0,16,17,18,19,20,21,22,23,24 C	weeks	2 weeks	Survival	Survival		Cultured	Sporophyte	Adult	Female		tom Dieck, I. (1992) North Pacific and North Atlantic digitate Laminaria species (Phaeophyta): hybridization experiments and temperature responses. Phycologia. 31(2), 147-163.	1992	90's
288	42	Kelp	Laminaria setchellii	Canada	Bamfield	N Amer	Northern Hemishere	48.83	-125.14	18			No		0,16,17,18,19,20,21,22,23,24 C	weeks	2 weeks	Survival	Survival		Cultured	Sporophyte	Adult	Female		tom Dieck, I. (1992) North Pacific and North Atlantic digitate Laminaria species (Phaeophyta): hybridization experiments and temperature responses. Phycologia. 31(2), 147-163.	1992	90's
289	43	Kelp	Lessonia corrugata	Australia	Coal Point, Bruny Island, Tasmania	Aust	Southern Hemisphere	-43.34	147.32	22.3	14	72h	Yes	days	4,7,10,14,17,20,22	weeks	14 days	net photosyntnesis	Photosynthesis	Autumn	wild-juvenile	Sporophyte	Adult		Subtidal	James C. et al. (2024). The endemic kelp Lessonia corrugata is being pushed above its thermal limits in an ocean warming hotspot. J. Phycology.	2024	20's
290	44	Seagrass	Amphibolis antarctica	Australia	Dongara, Australia	Aust	Southern Hemisphere	-29.3	114.883	25		48 h	Yes	Instant	10,15,20,25,30	weeks	120 days	Survival	Survival	Winter	Wild-seedlings	Seedlings	Juvenile			Walker, D. I., and Cambridge, M. L. (1995). An Experimental Assessment of the Temperature Responses of Two Sympatric Seagrasses, Amphibolis Antarctica and Ampibolis Griffithii, in Relation to Their Biogeography. Hydrobiologia 302, 63–70. doi: 10.1007/BF00006399	1995	90's
291	44	Seagrass	Amphibolis griffithii	Australia	Dongara, Australia	Aust	Southern Hemisphere	-29.3	114.883	25		48 h	Yes	Instant	10,15,20,25,30	weeks	120 days	Survival	Survival	Winter	Wild-seedlings	Seedlings	Juvenile			Walker, D. I., and Cambridge, M. L. (1995). An Experimental Assessment of the Temperature Responses of Two Sympatric Seagrasses, Amphibolis Antarctica and Ampibolis Griffithii, in Relation to Their Biogeography. Hydrobiologia 302, 63–70. doi: 10.1007/BF00006399	1995	90's
292	45	Seagrass	Zostera marina	Japan	Ise Bay, Japan	Asia	Northern Hemishere	34.8419	136.729	28	15	2 months	Yes		5,10,15,20,25,26,27,28, 29,30,35	days	6 days	leaves bleaching and/or withering	Survival	Summer	Wild-seedlings	Seedlings	Juvenile		Subtidal	Abe, M., Kurashima, A., and Maegawa, M. (2008). High Water-Temperature Tolerance in Photosynthetic Activity of Zostera Marina Seedlings from Ise Bay, Mie Prefecture, Central Japan. Fish. Sci. 74, 1017–1023. doi: 10.1111/j.1444- 2906.2008.01619.x	2008	00's
293	45	Seagrass	Zostera japonica	Japan	Ise Bay, Japan	Asia	Northern Hemishere	34.8419	136.729	28	15	2 months	Yes		5,10,15,20,25,26,27,28, 29,30,35	days	6 days	leaves bleaching and/or withering	Survival	Summer	Wild-seedlings	Seedlings	Juvenile		Subtidal	Abe, M., Kurashima, A., and Maegawa, M. (2008). High Water-Temperature Tolerance in Photosynthetic Activity of Zostera Marina Seedlings from Ise Bay, Mie Prefecture, Central Japan. Fish. Sci. 74, 1017–1023. doi: 10.1111/j.1444- 2906.2008.01619.x	2008	00's
294	46	Seagrass	Zostera marina	Greenland	Kobbe Fj, W Greenland	N Amer	Northern Hemishere	64.15	-51.55	25	5	15 days	Yes	days	10,15,20,25,28	weeks	16 days	Leaf formation rate	Growth	Summer	Wild-shoots	Plants	Adult		Subtidal	Beca-Carretero, P., Olesen, B., Marbà, N., and Krause-Jensen, D. (2018). Response to Experimental Warming in Northern Eelgrass Populations: Comparison Across a Range of Temperature Adaptations. Mar. Ecol. Prog. Ser. 589, 59–72. doi: 10.3354/meps12439	2018	10's
295	46	Seagrass	Zostera marina	Greenland	Kapisilit, W Greenland	N Amer	Northern Hemishere	64.4667	-50.2167	25	5	15 days	Yes	days	10,15,20,25,28	weeks	16 days	Leaf formation rate	Growth	Summer	Wild-shoots	Plants	Adult		Subtidal	Beca-Carretero, P., Olesen, B., Marbà, N., and Krause-Jensen, D. (2018). Response to Experimental Warming in Northern Eelgrass Populations: Comparison Across a Range of Temperature Adaptations. Mar. Ecol. Prog. Ser. 589, 59–72. doi: 10.3354/meps12439	2018	10's
296	46	Seagrass	Zostera marina	Denmark	Denmark	Europe	Northern Hemishere	56.3833	16.55	25	15	9 days	Yes	days	10,15,20,25,28	weeks	16 days	Leaf formation rate	Growth	Summer	Wild-shoots	Plants	Adult		Subtidal	Beca-Carretero, P., Olesen, B., Marbà, N., and Krause-Jensen, D. (2018). Response to Experimental Warming in Northern Eelgrass Populations: Comparison Across a Range of Temperature Adaptations. Mar. Ecol. Prog. Ser. 589, 59–72. doi: 10.3354/meps12439	2018	10's
297	47	Seagrass	Thalassia testudinum	USA	Florida, USA	N Amer	Northern Hemishere	24.9167	-80.7833	33	28-29	4 weeks	Yes	days	28-29,30-31,32-33,34-35	weeks	38 days	Growth	Growth	Spring		Plants	Adult			Koch, M. S., Schopmeyer, S., Kyhn-Hansen, C., and Madden, C. J. (2007). Synergistic Effects of High Temperatura and Sulfide on Tropical Seagrass. J. Exp. Mar. Biol. Ecol. 341, 91–101. doi: 10.1016/j.jembe.2006.10.004	2007	00's
298	47	Seagrass	Thalassia testudinum	USA	Florida, USA	N Amer	Northern Hemishere	24.9167	-80.7833	33	28-29	4 weeks	Yes	days	28-29,30-31,32-33,34-35	weeks	38 days	Fv/Fm	Photosynthesis	Spring		Plants	Adult			Koch, M. S., Schopmeyer, S., Kyhn-Hansen, C., and Madden, C. J. (2007). Synergistic Effects of High Temperatura and Sulfide on Tropical Seagrass. J. Exp. Mar. Biol. Ecol. 341, 91–101. doi: 10.1016/j.jembe.2006.10.004	2007	00's
299	48	Seagrass	Syringodium filiforme	USA	Redfish Bay, Texas, USA	N Amer	Northern Hemishere	27.75	-97.1	35			No		35,36,37	weeks	28 days	survival	Survival			Plants	Adult			McMillan, C. (1984). The Distribution of Tropical Seagrasses With Relation to Their Tolerance of High Temperatures. Aquat. Bot. 19, 369–379. doi: 10.1016/ 0304-3770(84)90049-4	1984	80's
300	48	Seagrass	Thalassia testudinum	USA	Redfish Bay, Texas, USA	N Amer	Northern Hemishere	27.75	-97.1	36			No		35,36,37	weeks	28 days	survival	Survival			Plants	Adult			McMillan, C. (1984). The Distribution of Tropical Seagrasses With Relation to Their Tolerance of High Temperatures. Aquat. Bot. 19, 369–379. doi: 10.1016/ 0304-3770(84)90049-4	1984	80's
301	48	Seagrass	Halodule wrightii	USA	Redfish Bay, Texas, USA	N Amer	Northern Hemishere	27.75	-97.1	36			No		35,36,37	weeks	28 days	survival	Survival			Plants	Adult			McMillan, C. (1984). The Distribution of Tropical Seagrasses With Relation to Their Tolerance of High Temperatures. Aquat. Bot. 19, 369–379. doi: 10.1016/ 0304-3770(84)90049-4	1984	80's
302	48	Seagrass	Thalassia testudinum	USA	Redfish Bay, Texas, USA	N Amer	Northern Hemishere	27.75	-97.1	37			No		35,36,37	days	7 days	survival	Survival			Plants	Adult			McMillan, C. (1984). The Distribution of Tropical Seagrasses With Relation to Their Tolerance of High Temperatures. Aquat. Bot. 19, 369–379. doi: 10.1016/ 0304-3770(84)90049-4	1984	80's
303	48	Seagrass	Halodule wrightii	USA	Redfish Bay, Texas, USA	N Amer	Northern Hemishere	27.75	-97.1	37			No		35,36,37	weeks	14 days	survival	Survival			Plants	Adult			McMillan, C. (1984). The Distribution of Tropical Seagrasses With Relation to Their Tolerance of High Temperatures. Aquat. Bot. 19, 369–379. doi: 10.1016/ 0304-3770(84)90049-4	1984	80's
304	49	Seagrass	Zostera marina	Denmark	Odense Fjord, Denmark	Europe	Northern Hemishere	55.4833	10.5333	27.5	15	3-5 days	Yes		5,10,15,20,25,27.5,30	weeks	42 days	max photosynthetic rate	Photosynthesis	Spring-summer	Wild	Plants	Adult		Subtidal	Nejrup, L. B., and Pedersen, M. F. (2008). Effects of Salinity and Water Temperature on the Ecological Performance of Zostera Marina. Aquat. Bot. 88, 239–246. doi: 10.1016/j.aquabot.2007.10.006	2008	00's
305	50	Seagrass	Zostera marina	China	Lidao Bay, China	Asia	Northern Hemishere	37.218	-122.608	30	4 til germinated then 20	2 days at 20	Yes		10, 15, 20, 25, 30	weeks	30 days	leaf/sheath growth	Growth			Seedlings	Juvenile			Niu, S., Zhang, P., Liu, J., Guo, D., and Zhang, X. (2012). The Effect of Temperature on the Survival, Growth, Photosynthesis, and Respiration of Young Seedlings of Eelgrass Zostera Marina L. Aquaculture 350-353, 98–108. doi: 10.1016/j.aquaculture.2012.04.010	2012	10's
306	50	Seagrass	Zostera marina	China	Lidao Bay, China	Asia	Northern Hemishere	37.218	-122.608	25	4 til germinated then 20	2 days at 20	Yes		10, 15, 20, 25, 30	weeks	30 days	Root length	Growth			Seedlings	Juvenile			Niu, S., Zhang, P., Liu, J., Guo, D., and Zhang, X. (2012). The Effect of Temperature on the Survival, Growth, Photosynthesis, and Respiration of Young Seedlings of Eelgrass Zostera Marina L. Aquaculture 350-353, 98–108. doi: 10.1016/j.aquaculture.2012.04.010	2012	10's
307	51	Seagrass	Halophila stipulacea	Saudi Arabia	Al Kahrar, Saudi Arabia	Asia	Northern Hemishere	22.8828	38.9434	40.7	Collection temperature	6 days	Yes	days	8,11,14,17,20,25,29,34,36,38,40	days	7 days	Rhizome elongation rate	Growth			Plants	Adult		Subtidal	Wesselmann, M., Anton, A., Duarte, C. M., Hendriks, I. E., Agustı, S., Savva, I., ́ et al. (2020). Tropical Seagrass Halophila Stipulacea Shifts Thermal Tolerance During Mediterranean Invasion. Proc. R. Soc. B. 287, 20193001. doi: 10.1098/ rspb.2019.3001	2020	20's
308	51	Seagrass	Halophila stipulacea	Greece	Crete,Maridati	Europe	Northern Hemishere	35.22	26.28	39.5	Collection temperature	6 days	Yes	days	8,11,14,17,20,25,29,34,36,38,40	days	7 days	Rhizome elongation rate	Growth			Plants	Adult		Subtidal	Wesselmann, M., Anton, A., Duarte, C. M., Hendriks, I. E., Agustı, S., Savva, I., ́ et al. (2020). Tropical Seagrass Halophila Stipulacea Shifts Thermal Tolerance During Mediterranean Invasion. Proc. R. Soc. B. 287, 20193001. doi: 10.1098/ rspb.2019.3001	2020	20's
309	51	Seagrass	Halophila stipulacea	Cyprus	Limassol	Europe	Northern Hemishere	34.63	33.02	40.1	Collection temperature	6 days	Yes	days	8,11,14,17,20,25,29,34,36,38,40	days	7 days	Rhizome elongation rate	Growth			Plants	Adult		Subtidal	Wesselmann, M., Anton, A., Duarte, C. M., Hendriks, I. E., Agustı, S., Savva, I., ́ et al. (2020). Tropical Seagrass Halophila Stipulacea Shifts Thermal Tolerance During Mediterranean Invasion. Proc. R. Soc. B. 287, 20193001. doi: 10.1098/ rspb.2019.3001	2020	20's
310	51	Seagrass	Halophila stipulacea	Saudi Arabia	Al Kahrar, Saudi Arabia	Asia	Northern Hemishere	22.8828	38.9434	42.3	Collection temperature	6 days	Yes	days	8,11,14,17,20,25,29,34,36,38,40	days	7 days	Shoot recruitment rate	Fertility			Plants	Adult		Subtidal	Wesselmann, M., Anton, A., Duarte, C. M., Hendriks, I. E., Agustı, S., Savva, I., ́ et al. (2020). Tropical Seagrass Halophila Stipulacea Shifts Thermal Tolerance During Mediterranean Invasion. Proc. R. Soc. B. 287, 20193001. doi: 10.1098/ rspb.2019.3001	2020	20's
311	51	Seagrass	Halophila stipulacea	Greece	Crete,Maridati	Europe	Northern Hemishere	35.22	26.28	36.3	Collection temperature	6 days	Yes	days	8,11,14,17,20,25,29,34,36,38,40	days	7 days	Shoot recruitment rate	Fertility			Plants	Adult		Subtidal	Wesselmann, M., Anton, A., Duarte, C. M., Hendriks, I. E., Agustı, S., Savva, I., ́ et al. (2020). Tropical Seagrass Halophila Stipulacea Shifts Thermal Tolerance During Mediterranean Invasion. Proc. R. Soc. B. 287, 20193001. doi: 10.1098/ rspb.2019.3001	2020	20's
312	51	Seagrass	Halophila stipulacea	Cyprus	Limassol	Europe	Northern Hemishere	34.63	33.02	41.6	Collection temperature	6 days	Yes	days	8,11,14,17,20,25,29,34,36,38,40	days	7 days	Shoot recruitment rate	Fertility			Plants	Adult		Subtidal	Wesselmann, M., Anton, A., Duarte, C. M., Hendriks, I. E., Agustı, S., Savva, I., ́ et al. (2020). Tropical Seagrass Halophila Stipulacea Shifts Thermal Tolerance During Mediterranean Invasion. Proc. R. Soc. B. 287, 20193001. doi: 10.1098/ rspb.2019.3001	2020	20's
313	51	Seagrass	Halophila stipulacea	Saudi Arabia	Al Kahrar, Saudi Arabia	Asia	Northern Hemishere	22.8828	38.9434	47.7	Collection temperature	6 days	Yes	days	8,11,14,17,20,25,29,34,36,38,40	days	7 days	Gross primary production	Photosynthesis			Plants	Adult		Subtidal	Wesselmann, M., Anton, A., Duarte, C. M., Hendriks, I. E., Agustı, S., Savva, I., ́ et al. (2020). Tropical Seagrass Halophila Stipulacea Shifts Thermal Tolerance During Mediterranean Invasion. Proc. R. Soc. B. 287, 20193001. doi: 10.1098/ rspb.2019.3001	2020	20's
314	51	Seagrass	Halophila stipulacea	Greece	Crete,Maridati	Europe	Northern Hemishere	35.22	26.28	44.8	Collection temperature	6 days	Yes	days	8,11,14,17,20,25,29,34,36,38,40	days	7 days	Gross primary production	Photosynthesis			Plants	Adult		Subtidal	Wesselmann, M., Anton, A., Duarte, C. M., Hendriks, I. E., Agustı, S., Savva, I., ́ et al. (2020). Tropical Seagrass Halophila Stipulacea Shifts Thermal Tolerance During Mediterranean Invasion. Proc. R. Soc. B. 287, 20193001. doi: 10.1098/ rspb.2019.3001	2020	20's
315	51	Seagrass	Halophila stipulacea	Cyprus	Limassol	Europe	Northern Hemishere	34.63	33.02	45.7	Collection temperature	6 days	Yes	days	8,11,14,17,20,25,29,34,36,38,40	days	7 days	Gross primary production	Photosynthesis			Plants	Adult		Subtidal	Wesselmann, M., Anton, A., Duarte, C. M., Hendriks, I. E., Agustı, S., Savva, I., ́ et al. (2020). Tropical Seagrass Halophila Stipulacea Shifts Thermal Tolerance During Mediterranean Invasion. Proc. R. Soc. B. 287, 20193001. doi: 10.1098/ rspb.2019.3001	2020	20's
316	52	Seagrass	Zostera muelleri	Australia	New South Wales, Australia	Aust	Southern Hemisphere	-33.1167	151.6	30	18-28	7 days	Yes		24,27,30,32	weeks	91 days	Fv/Fm	Photosynthesis			Plants	Adult		Subtidal	York, P. H., Gruber, R. K., Hill, R., Ralph, P. J., Booth, D. J., and Macreadie, P. I. (2013). Physiological and Morphological Responses of the Temperate Seagrass Zostera Muelleri to Multiple Stressors: Investigating the Interactive Effects of Light and Temperature. PloS One 8 (10), e76377. doi: 10.1371/journal.pone.0076377	2013	10's
317	52	Seagrass	Zostera muelleri	Australia	New South Wales, Australia	Aust	Southern Hemisphere	-33.1167	151.6	30	18-28	7 days	Yes		24,27,30,32	weeks	91 days	survival	Survival			Plants	Adult		Subtidal	York, P. H., Gruber, R. K., Hill, R., Ralph, P. J., Booth, D. J., and Macreadie, P. I. (2013). Physiological and Morphological Responses of the Temperate Seagrass Zostera Muelleri to Multiple Stressors: Investigating the Interactive Effects of Light and Temperature. PloS One 8 (10), e76377. doi: 10.1371/journal.pone.0076377	2013	10's
318	53	Kelp	Ecklonia radiata	Australia	Coffs Harbour	Aust	Southern Hemisphere	-30.27	153.14	27	20		No	days	15, 17, 19, 20.5, 22, 24, 25.5, 27, 29, 30.5	weeks	14 days	Survival	Survival	Winter	Wild-early stage	Gametophyte	Juvenile			Veenhof, R. J., Champion, C., Dworjanyn, S. A., Schwoerbel, J., Visch, W., & Coleman, M. A. (2023). Projecting Kelp (Ecklonia radiata) gametophyte thermal adaptation and persistence under climate change. Annals of botany, mcad132.	2023	20's
319	53	Kelp	Ecklonia radiata	Australia	Sydney	Aust	Southern Hemisphere	-33.23	151.29	24	16		No	days	15, 17, 19, 20.5, 22, 24, 25.5, 27, 29, 30.5	weeks	14 days	Survival	Survival	Winter	Wild-early stage	Gametophyte	Juvenile			Veenhof, R. J., Champion, C., Dworjanyn, S. A., Schwoerbel, J., Visch, W., & Coleman, M. A. (2023). Projecting Kelp (Ecklonia radiata) gametophyte thermal adaptation and persistence under climate change. Annals of botany, mcad132.	2023	20's
320	53	Kelp	Ecklonia radiata	Australia	Tasmania	Aust	Southern Hemisphere	-43.13	147.97	20.5	12		No	days	15, 17, 19, 20.5, 22, 24, 25.5, 27, 29, 30.5	weeks	14 days	Survival	Survival	Winter	Wild-early stage	Gametophyte	Juvenile			Veenhof, R. J., Champion, C., Dworjanyn, S. A., Schwoerbel, J., Visch, W., & Coleman, M. A. (2023). Projecting Kelp (Ecklonia radiata) gametophyte thermal adaptation and persistence under climate change. Annals of botany, mcad132.	2023	20's
321	54	Kelp	Ecklonia radicosa	Japan	Habuminato, Izu-Oshima Island, Japan	Asia	Northern Hemishere	34.69	139.45	31	22	1 month	Yes		10,15,20,21,22,23,24,25,26,27,28,29,30,31,32,33	days	6 days	Survival	Survival	Autumn	Wild -Sporophyte for culture	Gametophyte	Juvenile	Male		Komazawa, I., Sakanishi, Y., & Tanaka, J. (2015). Temperature requirements for growth and maturation of the warm temperate kelp E ckloniopsis radicosa (L aminariales, P haeophyta). Phycological research, 63(1), 64-71.	2015	10's
322	54	Kelp	Ecklonia radicosa	Japan	Habuminato, Izu-Oshima Island, Japan	Asia	Northern Hemishere	34.69	139.45	30	22	1 month	Yes		10,15,20,21,22,23,24,25,26,27,28,29,30,31,32,33	days	6 days	Survival	Survival	Autumn	Wild -Sporophyte for culture	Gametophyte	Juvenile	Female		Komazawa, I., Sakanishi, Y., & Tanaka, J. (2015). Temperature requirements for growth and maturation of the warm temperate kelp E ckloniopsis radicosa (L aminariales, P haeophyta). Phycological research, 63(1), 64-71.	2015	10's
323	54	Kelp	Ecklonia radicosa	Japan	Habuminato, Izu-Oshima Island, Japan	Asia	Northern Hemishere	34.69	139.45	24	22	1 month	Yes		10,15,20,21,22,23,24,25,26,27,28,29,30	weeks	2 weeks	Maturation	Growth	Autumn	Wild -Sporophyte for culture	Gametophyte	Juvenile	Female		Komazawa, I., Sakanishi, Y., & Tanaka, J. (2015). Temperature requirements for growth and maturation of the warm temperate kelp E ckloniopsis radicosa (L aminariales, P haeophyta). Phycological research, 63(1), 64-71.	2015	10's
324	54	Kelp	Ecklonia radicosa	Japan	Habuminato, Izu-Oshima Island, Japan	Asia	Northern Hemishere	34.69	139.45	28	15	Until 2-3 cm	Yes		4,6,8,10,12,14,15,16,18,20,22,24,25,26,27,28,29,31	days	8 days	Survival	Survival	Autumn	Wild -Sporophyte for culture	Sporophyte	Adult	Female		Komazawa, I., Sakanishi, Y., & Tanaka, J. (2015). Temperature requirements for growth and maturation of the warm temperate kelp E ckloniopsis radicosa (L aminariales, P haeophyta). Phycological research, 63(1), 64-71.	2015	10's
325	55	Kelp	Macrocystis pyrifera	New Zealand	Otago harbour, New Zealand	Aust	Southern Hemisphere	-45.8	170.66	23.8	4	24h	Yes		9.5,11.1,12.9,14.8,16.3,18.1,19.8,21.7,23.8,26.2	days	5 days	Spore development (settlement)	Fertility	Spring	Wild-Sori	Gametophyte	Juvenile		Subtidal	Le, D. M., Desmond, M. J., Pritchard, D. W., & Hepburn, C. D. (2022). Effect of temperature on sporulation and spore development of giant kelp (Macrocystis pyrifera). Plos one, 17(12), e0278268.	2022	20's
326	55	Kelp	Macrocystis pyrifera	New Zealand	Otago harbour, New Zealand	Aust	Southern Hemisphere	-45.8	170.66	21.7	4	24h	Yes		9.5,11.1,12.9,14.8,16.3,18.1,19.8,21.7,23.8,26.2	days	5 days	Spore development (germination)	Fertility	Spring	Wild-Sori	Gametophyte	Juvenile		Subtidal	Le, D. M., Desmond, M. J., Pritchard, D. W., & Hepburn, C. D. (2022). Effect of temperature on sporulation and spore development of giant kelp (Macrocystis pyrifera). Plos one, 17(12), e0278268.	2022	20's
327	55	Kelp	Macrocystis pyrifera	New Zealand	Otago harbour, New Zealand	Aust	Southern Hemisphere	-45.8	170.66	23.8	4	24h	Yes		9.5,11.1,12.9,14.8,16.3,18.1,19.8,21.7,23.8,26.2	days	5 days	Spore development (survivorship)	Fertility	Spring	Wild-Sori	Gametophyte	Juvenile		Subtidal	Le, D. M., Desmond, M. J., Pritchard, D. W., & Hepburn, C. D. (2022). Effect of temperature on sporulation and spore development of giant kelp (Macrocystis pyrifera). Plos one, 17(12), e0278268.	2022	20's
328	55	Kelp	Macrocystis pyrifera	New Zealand	Otago harbour, New Zealand	Aust	Southern Hemisphere	-45.8	170.66	23.8	4	24h	Yes		9.5,11.1,12.9,14.8,16.3,18.1,19.8,21.7,23.8,26.2	days	5 days	Spore development (germ-tube growth)	Fertility	Spring	Wild-Sori	Gametophyte	Juvenile		Subtidal	Le, D. M., Desmond, M. J., Pritchard, D. W., & Hepburn, C. D. (2022). Effect of temperature on sporulation and spore development of giant kelp (Macrocystis pyrifera). Plos one, 17(12), e0278268.	2022	20's
329	56	Kelp	Undaria pinnatifida	Japan	Yamagawa, Kagoshima	Asia	Northern Hemishere	31.19	130.65	28	20	1-3 days	Yes		10,15,20,22,24,28,32	days	13 days	Relative growth rate	Growth	Spring-Summer	Wild-gametophyte	Gametophyte	Juvenile		Subtidal	Watanabe, Y., Nishihara, G. N., Tokunaga, S., & Terada, R. (2014). The effect of irradiance and temperature responses and the phenology of a native alga, Undaria pinnatifida (Laminariales), at the southern limit of its natural distribution in Japan. Journal of Applied Phycology, 26, 2405-2415.	2014	10's
330	56	Kelp	Undaria pinnatifida	Japan	Yamagawa, Kagoshima	Asia	Northern Hemishere	31.19	130.65	28	20	1-3 days	Yes		10,15,20,22,24,28,32	days	13 days	Survival	Survival	Spring-Summer	Wild-gametophyte	Gametophyte	Juvenile		Subtidal	Watanabe, Y., Nishihara, G. N., Tokunaga, S., & Terada, R. (2014). The effect of irradiance and temperature responses and the phenology of a native alga, Undaria pinnatifida (Laminariales), at the southern limit of its natural distribution in Japan. Journal of Applied Phycology, 26, 2405-2415.	2014	10's
331	57	Fucoid	Phyllospora comosa	Australia	Sydney, Australia	Aust	Southern Hemisphere	-34.06	151.16	27	22	6 days	Yes	days	22,24,27	weeks	37 days	Survival	Survival	Autumn	Wild-	Sporophyte	Adult		Subtidal	Straub, S. C., Wernberg, T., Marzinelli, E. M., Vergés, A., Kelaher, B. P., & Coleman, M. A. (2022). Persistence of seaweed forests in the anthropocene will depend on warming and marine heatwave profiles. Journal of Phycology, 58(1), 22-35.	2022	20's
332	58	Seagrass	Halophila ovalis	Thailand	Phuket	Asia	Northern Hemishere	8.01	98.41	37	30	5 days	Yes	hours	27, 32, 37, 42	days	5 days	Fv/Fm	Photosynthesis	Spring-summer	Wild	Plants	Adult			Yucharoen, M., Sinutok, S., Chotikarn, P., & Buapet, P. (2021). Experimental assessment of vulnerability to warming in tropical shallow-water marine organisms. Frontiers in Marine Science, 8, 767628.	2021	20's
333	58	Seagrass	Thalassia hemprichii	Thailand	Phuket	Asia	Northern Hemishere	8.01	98.41	37	30	5 days	Yes	hours	27, 32, 37, 42	days	5 days	Fv/Fm	Photosynthesis	Spring-summer	Wild	Plants	Adult			Yucharoen, M., Sinutok, S., Chotikarn, P., & Buapet, P. (2021). Experimental assessment of vulnerability to warming in tropical shallow-water marine organisms. Frontiers in Marine Science, 8, 767628.	2021	20's
334	59	Seagrass	Halophila ovalis	Australia	Taylor's Bay, Australia	Aust	Southern Hemisphere	-33.85	151.25	37.5		3 months	Yes	Instant	10, 12.5, 15, 17.5, 20, 22.5, 25, 27.5,30,32.5,35,37.5,40	hours	5h	Fv/Fm	Photosynthesis		Wild	Plants	Adult			Ralph, P.J., 1998. Photosynthetic response of laboratory-cultured Halophila ovalis to thermal stress. Mar. Ecol. Prog. Ser. 171, 123–130.	1998	90's
335	59	Seagrass	Halophila ovalis	Australia	Taylor's Bay, Australia	Aust	Southern Hemisphere	-33.85	151.25	35		3 months	Yes	Instant	10, 12.5, 15, 17.5, 20, 22.5, 25, 27.5,30,32.5,35,37.5,40	days	96h	Fv/Fm	Photosynthesis		Wild	Plants	Adult			Ralph, P.J., 1998. Photosynthetic response of laboratory-cultured Halophila ovalis to thermal stress. Mar. Ecol. Prog. Ser. 171, 123–130.	1998	90's
336	60	Kelp	Laminaria ochroleuca	Portugal	Amorosa	Europe	Northern Hemishere	41.64	-8.83	24	14	7 days	Yes		12, 15, 18, 29, 22, 24, 26, 28	weeks	36 days	Growth	Growth	Winter-spring	Wild-Sporophyte	Sporophyte	Adult		Subtidal	Franco, J. N., Tuya, F., Bertocci, I., Rodríguez, L., Martínez, B., Sousa‐Pinto, I., & Arenas, F. (2018). The ‘golden kelp’Laminaria ochroleuca under global change: Integrating multiple eco‐physiological responses with species distribution models. Journal of Ecology, 106(1), 47-58.	2018	10's
337	61	Fucoid	Fucus vesiculosus	Germany	Kiel Fjord, western Baltic Sea	Europe	Northern Hemishere	54.49	10.31	29	10	3 days	Yes		5, 10, 15, 20, 24, 26, 27, 28, 29	days	7 days	Survival	Survival	Spring	Wild-Sporophyte	Sporophyte	Adult		Subtidal	Graiff, A., Liesner, D., Karsten, U., & Bartsch, I. (2015). Temperature tolerance of western Baltic Sea Fucus vesiculosus–growth, photosynthesis and survival. Journal of Experimental Marine Biology and Ecology, 471, 8-16.	2015	10's
338	61	Fucoid	Fucus vesiculosus	Germany	Kiel Fjord, western Baltic Sea	Europe	Northern Hemishere	54.49	10.31	28	10	3 days	Yes		5, 10, 15, 20, 24, 26, 27, 28, 29	weeks	14 days	Survival	Survival	Spring	Wild-Sporophyte	Sporophyte	Adult		Subtidal	Graiff, A., Liesner, D., Karsten, U., & Bartsch, I. (2015). Temperature tolerance of western Baltic Sea Fucus vesiculosus–growth, photosynthesis and survival. Journal of Experimental Marine Biology and Ecology, 471, 8-16.	2015	10's
339	61	Fucoid	Fucus vesiculosus	Germany	Kiel Fjord, western Baltic Sea	Europe	Northern Hemishere	54.49	10.31	27	10	3 days	Yes		5, 10, 15, 20, 24, 26, 27, 28, 29	weeks	21 days	Survival	Survival	Spring	Wild-Sporophyte	Sporophyte	Adult		Subtidal	Graiff, A., Liesner, D., Karsten, U., & Bartsch, I. (2015). Temperature tolerance of western Baltic Sea Fucus vesiculosus–growth, photosynthesis and survival. Journal of Experimental Marine Biology and Ecology, 471, 8-16.	2015	10's
340	61	Fucoid	Fucus vesiculosus	Germany	Kiel Fjord, western Baltic Sea	Europe	Northern Hemishere	54.49	10.31	27	10	3 days	Yes		5, 10, 15, 20, 24, 26, 27, 28, 29	days	7 days	Growth	Growth	Spring	Wild-Sporophyte	Sporophyte	Adult		Subtidal	Graiff, A., Liesner, D., Karsten, U., & Bartsch, I. (2015). Temperature tolerance of western Baltic Sea Fucus vesiculosus–growth, photosynthesis and survival. Journal of Experimental Marine Biology and Ecology, 471, 8-16.	2015	10's
341	61	Fucoid	Fucus vesiculosus	Germany	Kiel Fjord, western Baltic Sea	Europe	Northern Hemishere	54.49	10.31	27	10	3 days	Yes		5, 10, 15, 20, 24, 26, 27, 28, 29	weeks	14 days	Growth	Growth	Spring	Wild-Sporophyte	Sporophyte	Adult		Subtidal	Graiff, A., Liesner, D., Karsten, U., & Bartsch, I. (2015). Temperature tolerance of western Baltic Sea Fucus vesiculosus–growth, photosynthesis and survival. Journal of Experimental Marine Biology and Ecology, 471, 8-16.	2015	10's
342	61	Fucoid	Fucus vesiculosus	Germany	Kiel Fjord, western Baltic Sea	Europe	Northern Hemishere	54.49	10.31	26	10	3 days	Yes		5, 10, 15, 20, 24, 26, 27, 28, 29	weeks	21 days	Growth	Growth	Spring	Wild-Sporophyte	Sporophyte	Adult		Subtidal	Graiff, A., Liesner, D., Karsten, U., & Bartsch, I. (2015). Temperature tolerance of western Baltic Sea Fucus vesiculosus–growth, photosynthesis and survival. Journal of Experimental Marine Biology and Ecology, 471, 8-16.	2015	10's
343	62	Fucoid	Ascophyllum nodosum	Canada	Duncans Cove, Nova Scotia	N Amer	Northern Hemishere	44.49	-63.52	29	6	4 days	Yes	days	12, 16, 20, 23, 26, 29	weeks	14 days	Survival	Survival	Summer	Wild -mature stage	Sporophyte	Adult		Intertidal	Wilson. K, Kay. L, Schmidt. A, Lotze. H, 2015. Effects of increasing water temperatures on survival and growth of ecologically and economically important seaweeds in Atlnatic Canada: implications for climate change. Maine Biology. 162, 2431-2444	2015	10's
344	62	Fucoid	Ascophyllum nodosum	Canada	Duncans Cove, Nova Scotia	N Amer	Northern Hemishere	44.49	-63.52	26	6	4 days	Yes	days	12, 16, 20, 23, 26, 29	weeks	21 days	Survival	Survival	Summer	Wild -mature stage	Sporophyte	Adult		Intertidal	Wilson. K, Kay. L, Schmidt. A, Lotze. H, 2015. Effects of increasing water temperatures on survival and growth of ecologically and economically important seaweeds in Atlnatic Canada: implications for climate change. Maine Biology. 162, 2431-2444	2015	10's
345	62	Fucoid	Ascophyllum nodosum	Canada	Duncans Cove, Nova Scotia	N Amer	Northern Hemishere	44.49	-63.52	23	6	4 days	Yes	days	12, 16, 20, 23, 26, 29	weeks	28 days	Survival	Survival	Summer	Wild -mature stage	Sporophyte	Adult		Intertidal	Wilson. K, Kay. L, Schmidt. A, Lotze. H, 2015. Effects of increasing water temperatures on survival and growth of ecologically and economically important seaweeds in Atlnatic Canada: implications for climate change. Maine Biology. 162, 2431-2444	2015	10's
346	62	Fucoid	Ascophyllum nodosum	Canada	Duncans Cove, Nova Scotia	N Amer	Northern Hemishere	44.49	-63.52	23	6	4 days	Yes	days	12, 16, 20, 23, 26, 29	weeks	56 days	Survival	Survival	Summer	Wild -mature stage	Sporophyte	Adult		Intertidal	Wilson. K, Kay. L, Schmidt. A, Lotze. H, 2015. Effects of increasing water temperatures on survival and growth of ecologically and economically important seaweeds in Atlnatic Canada: implications for climate change. Maine Biology. 162, 2431-2444	2015	10's
347	62	Fucoid	Fucus vesiculosus	Canada	Duncans Cove, Nova Scotia	N Amer	Northern Hemishere	44.49	-63.52	29	6	4 days	Yes	2 c per 2 days to 20 C, then shock above	12, 16, 20, 23, 26, 29	days	7 days	Survival	Survival	Summer	Wild -mature stage	Sporophyte	Adult		Intertidal	Wilson. K, Kay. L, Schmidt. A, Lotze. H, 2015. Effects of increasing water temperatures on survival and growth of ecologically and economically important seaweeds in Atlnatic Canada: implications for climate change. Maine Biology. 162, 2431-2444	2015	10's
348	62	Fucoid	Fucus vesiculosus	Canada	Duncans Cove, Nova Scotia	N Amer	Northern Hemishere	44.49	-63.52	26	6	4 days	Yes	2 c per 2 days to 20 C, then shock above	12, 16, 20, 23, 26, 29	weeks	14 days	Survival	Survival	Summer	Wild -mature stage	Sporophyte	Adult		Intertidal	Wilson. K, Kay. L, Schmidt. A, Lotze. H, 2015. Effects of increasing water temperatures on survival and growth of ecologically and economically important seaweeds in Atlnatic Canada: implications for climate change. Maine Biology. 162, 2431-2444	2015	10's
349	62	Fucoid	Fucus vesiculosus	Canada	Duncans Cove, Nova Scotia	N Amer	Northern Hemishere	44.49	-63.52	26	6	4 days	Yes	2 c per 2 days to 20 C, then shock above	12, 16, 20, 23, 26, 29	weeks	56 days	Survival	Survival	Summer	Wild -mature stage	Sporophyte	Adult		Intertidal	Wilson. K, Kay. L, Schmidt. A, Lotze. H, 2015. Effects of increasing water temperatures on survival and growth of ecologically and economically important seaweeds in Atlnatic Canada: implications for climate change. Maine Biology. 162, 2431-2444	2015	10's
350	62	Kelp	Laminaria digitata	Canada	Duncans Cove, Nova Scotia	N Amer	Northern Hemishere	44.49	-63.52	23	6	4 days	Yes	2 c per 2 days to 20 C, then shock above	12, 16, 20, 23, 26, 29	days	7 days	Survival	Survival	Summer	Wild -mature stage	Sporophyte	Adult		Subtidal	Wilson. K, Kay. L, Schmidt. A, Lotze. H, 2015. Effects of increasing water temperatures on survival and growth of ecologically and economically important seaweeds in Atlnatic Canada: implications for climate change. Maine Biology. 162, 2431-2444	2015	10's
351	62	Kelp	Laminaria digitata	Canada	Duncans Cove, Nova Scotia	N Amer	Northern Hemishere	44.49	-63.52	23	6	4 days	Yes	2 c per 2 days to 20 C, then shock above	12, 16, 20, 23, 26, 29	weeks	14 days	Survival	Survival	Summer	Wild -mature stage	Sporophyte	Adult		Subtidal	Wilson. K, Kay. L, Schmidt. A, Lotze. H, 2015. Effects of increasing water temperatures on survival and growth of ecologically and economically important seaweeds in Atlnatic Canada: implications for climate change. Maine Biology. 162, 2431-2444	2015	10's
352	62	Kelp	Laminaria digitata	Canada	Duncans Cove, Nova Scotia	N Amer	Northern Hemishere	44.49	-63.52	23	6	4 days	Yes	2 c per 2 days to 20 C, then shock above	12, 16, 20, 23, 26, 29	weeks	56 days	Survival	Survival	Summer	Wild -mature stage	Sporophyte	Adult		Subtidal	Wilson. K, Kay. L, Schmidt. A, Lotze. H, 2015. Effects of increasing water temperatures on survival and growth of ecologically and economically important seaweeds in Atlnatic Canada: implications for climate change. Maine Biology. 162, 2431-2444	2015	10's
353	62	Fucoid	Ascophyllum nodosum	Canada	Duncans Cove, Nova Scotia	N Amer	Northern Hemishere	44.49	-63.52	26	6	4 days	Yes	days	12, 16, 20, 23, 26, 29	weeks	20 days	Growth	Growth	Summer	Wild -mature stage	Sporophyte	Adult		Intertidal	Wilson. K, Kay. L, Schmidt. A, Lotze. H, 2015. Effects of increasing water temperatures on survival and growth of ecologically and economically important seaweeds in Atlnatic Canada: implications for climate change. Maine Biology. 162, 2431-2444	2015	10's
354	62	Fucoid	Fucus vesiculosus	Canada	Duncans Cove, Nova Scotia	N Amer	Northern Hemishere	44.49	-63.52	26	6	4 days	Yes	2 c per 2 days to 20 C, then shock above	12, 16, 20, 23, 26, 29	weeks	20 days	Growth	Growth	Summer	Wild -mature stage	Sporophyte	Adult		Intertidal	Wilson. K, Kay. L, Schmidt. A, Lotze. H, 2015. Effects of increasing water temperatures on survival and growth of ecologically and economically important seaweeds in Atlnatic Canada: implications for climate change. Maine Biology. 162, 2431-2444	2015	10's
355	62	Kelp	Laminaria digitata	Canada	Duncans Cove, Nova Scotia	N Amer	Northern Hemishere	44.49	-63.52	20	6	4 days	Yes	2 c per 2 days to 20 C, then shock above	12, 16, 20, 23, 26, 29	weeks	20 days	Growth	Growth	Summer	Wild -mature stage	Sporophyte	Adult		Subtidal	Wilson. K, Kay. L, Schmidt. A, Lotze. H, 2015. Effects of increasing water temperatures on survival and growth of ecologically and economically important seaweeds in Atlnatic Canada: implications for climate change. Maine Biology. 162, 2431-2444	2015	10's
356	62	Fucoid	Ascophyllum nodosum	Canada	Duncans Cove, Nova Scotia	N Amer	Northern Hemishere	44.49	-63.52	23	6	4 days	Yes	days	12, 16, 20, 23, 26, 29	weeks	56 days	Growth	Growth	Summer	Wild -mature stage	Sporophyte	Adult		Intertidal	Wilson. K, Kay. L, Schmidt. A, Lotze. H, 2015. Effects of increasing water temperatures on survival and growth of ecologically and economically important seaweeds in Atlnatic Canada: implications for climate change. Maine Biology. 162, 2431-2444	2015	10's
357	62	Fucoid	Fucus vesiculosus	Canada	Duncans Cove, Nova Scotia	N Amer	Northern Hemishere	44.49	-63.52	26	6	4 days	Yes	2 c per 2 days to 20 C, then shock above	12, 16, 20, 23, 26, 29	weeks	56 days	Growth	Growth	Summer	Wild -mature stage	Sporophyte	Adult		Intertidal	Wilson. K, Kay. L, Schmidt. A, Lotze. H, 2015. Effects of increasing water temperatures on survival and growth of ecologically and economically important seaweeds in Atlnatic Canada: implications for climate change. Maine Biology. 162, 2431-2444	2015	10's
358	62	Kelp	Laminaria digitata	Canada	Duncans Cove, Nova Scotia	N Amer	Northern Hemishere	44.49	-63.52	20	6	4 days	Yes	2 c per 2 days to 20 C, then shock above	12, 16, 20, 23, 26, 29	weeks	56 days	Growth	Growth	Summer	Wild -mature stage	Sporophyte	Adult		Subtidal	Wilson. K, Kay. L, Schmidt. A, Lotze. H, 2015. Effects of increasing water temperatures on survival and growth of ecologically and economically important seaweeds in Atlnatic Canada: implications for climate change. Maine Biology. 162, 2431-2444	2015	10's
359	63	Seagrass	Oceana serrulata	Australia	Green Island, GBR	Aust	Southern Hemisphere	-16.75	145.97	43.7	Ambient	Max 12h	Yes		7 temps from 17-43	minutes	minimum 40 mins	Gross photosynthesis	Photosynthesis	Summer	Wild	Plants	Adult			Collier, C. J., Ow, Y. X., Langlois, L., Uthicke, S., Johansson, C. L., O'Brien, K. R., ... & Adams, M. P. (2017). Optimum temperatures for net primary productivity of three tropical seagrass species. Frontiers in plant science, 8, 268916.	2017	10's
360	63	Seagrass	Halodule uninervis	Australia	Green Island, GBR	Aust	Southern Hemisphere	-16.75	145.97	44.6	Ambient	Max 12h	Yes		7 temps from 17-43	minutes	minimum 40 mins	Gross photosynthesis	Photosynthesis	Summer	Wild	Plants	Adult			Collier, C. J., Ow, Y. X., Langlois, L., Uthicke, S., Johansson, C. L., O'Brien, K. R., ... & Adams, M. P. (2017). Optimum temperatures for net primary productivity of three tropical seagrass species. Frontiers in plant science, 8, 268916.	2017	10's
361	63	Seagrass	Oceana serrulata	Australia	Moreton Bay	Aust	Southern Hemisphere	-27.49	153.4	44.2	Ambient	Max 12h	Yes		7 temps from 17-43	minutes	minimum 40 mins	Gross photosynthesis	Photosynthesis	Summer	Wild	Plants	Adult			Collier, C. J., Ow, Y. X., Langlois, L., Uthicke, S., Johansson, C. L., O'Brien, K. R., ... & Adams, M. P. (2017). Optimum temperatures for net primary productivity of three tropical seagrass species. Frontiers in plant science, 8, 268916.	2017	10's
362	63	Seagrass	Halodule uninervis	Australia	Moreton Bay	Aust	Southern Hemisphere	-27.49	153.4	45.2	Ambient	Max 12h	Yes		7 temps from 17-43	minutes	minimum 40 mins	Gross photosynthesis	Photosynthesis	Summer	Wild	Plants	Adult			Collier, C. J., Ow, Y. X., Langlois, L., Uthicke, S., Johansson, C. L., O'Brien, K. R., ... & Adams, M. P. (2017). Optimum temperatures for net primary productivity of three tropical seagrass species. Frontiers in plant science, 8, 268916.	2017	10's
363	63	Seagrass	Zostera muelleri	Australia	Moreton Bay	Aust	Southern Hemisphere	-27.49	153.4	43.6	Ambient	Max 12h	Yes		7 temps from 17-43	minutes	minimum 40 mins	Gross photosynthesis	Photosynthesis	Summer	Wild	Plants	Adult			Collier, C. J., Ow, Y. X., Langlois, L., Uthicke, S., Johansson, C. L., O'Brien, K. R., ... & Adams, M. P. (2017). Optimum temperatures for net primary productivity of three tropical seagrass species. Frontiers in plant science, 8, 268916.	2017	10's
364	63	Seagrass	Oceana serrulata	Australia	Moreton Bay	Aust	Southern Hemisphere	-27.49	153.4	44.7	Ambient	Max 12h	Yes		7 temps from 15-43	minutes	minimum 40 mins	Gross photosynthesis	Photosynthesis	Winter	Wild	Plants	Adult			Collier, C. J., Ow, Y. X., Langlois, L., Uthicke, S., Johansson, C. L., O'Brien, K. R., ... & Adams, M. P. (2017). Optimum temperatures for net primary productivity of three tropical seagrass species. Frontiers in plant science, 8, 268916.	2017	10's
365	63	Seagrass	Halodule uninervis	Australia	Moreton Bay	Aust	Southern Hemisphere	-27.49	153.4	44.6	Ambient	Max 12h	Yes		7 temps from 15-43	minutes	minimum 40 mins	Gross photosynthesis	Photosynthesis	Winter	Wild	Plants	Adult			Collier, C. J., Ow, Y. X., Langlois, L., Uthicke, S., Johansson, C. L., O'Brien, K. R., ... & Adams, M. P. (2017). Optimum temperatures for net primary productivity of three tropical seagrass species. Frontiers in plant science, 8, 268916.	2017	10's
